# Supplementary material for: A unique in vivo experimental approach reveals metabolic adaptation of the probiotic Propionibacterium freudenreichii to the colon environment
Source: BMC Genomics. 2013 Dec 23;14:911. doi: 10.1186/1471-2164-14-911 (PMC3880035; doi:10.1186/1471-2164-14-911)
Supplement: Additional file 4: Table S2 — Flowchart of RNA samples. [file 1471-2164-14-911-S4.xlsx]

## Sheet: Feuil1
TableA2: flowchart of RNA samples
sample name	environment	pig name	date of sampling	RNA concentration (ng/µl)	RIN	hybridization	correlation (heatmap)
TS13	colon	A	day 1	559.88	7.4	no	no
TS14	colon	B	day 1	860.47	8.9	yes	no
TS15	colon	C	day 1	197.35	7.5	no	not tested
TS16	colon	D	day 1	452.52	2.3	no	not tested
TS17	colon	A	day 2	422.92	9.3	yes	no
TS18	colon	B	day 2	596.64	8.6	yes	no		sample name (GEO)	average of
TS19	colon	C	day 2	397.7	6.3	no	not tested		CIRM-BIA1-24Hcolon-pigA	TS21 and TS25
TS20	colon	D	day 2	370.91	4.3	no	not tested		CIRM-BIA1-24Hcolon-pigB	TS22 and TS26
TS21	colon	A	day 3	414.55	9.9	yes	yes		CIRM-BIA1-24Hcolon-pigC	TS23 and TS27
TS22	colon	B	day 3	453.81	8.3	yes	yes		CIRM-BIA1-24Hcolon-pigD	TS24 and TS28
TS23	colon	C	day 3	610	9.4	yes	yes
TS24	colon	D	day 3	390.63	9.3	yes	yes
TS25	colon	A	day 4	333.24	9.3	yes	yes
TS26	colon	B	day 4	392.52	9.3	yes	yes						modified t-test to sort out a list
TS27	colon	C	day 4	364.1	9.3	yes	yes						of differentially expressed genes
TS28	colon	D	day 4	447.34	9.9	yes	yes						reflecting adaptation to colonic environment
TS29	spent medium			397.15	9.9	yes	yes
TS30	spent medium			400.43	10	yes	yes
TS31	spent medium			389.06	9.3	yes	yes
TS32	spent medium			339.3	9.5	yes	yes		sample name (GEO)	average of
TS33	spent medium			436.29	9.9	yes	yes		CIRM-BIA1-spentmedium-rep1	TS34 and TS32
TS34	spent medium			406.39	10	yes	yes		CIRM-BIA1-spentmedium-rep2	TS31 and TS38
TS35	spent medium			454.14	na	yes	yes		CIRM-BIA1-spentmedium-rep3	TS29 and TS37
TS36	spent medium			387.89	9.8	yes	yes		CIRM-BIA1-spentmedium-rep4	TS30 and TS39
TS37	spent medium			399.32	10	yes	yes
TS38	spent medium			395.72	10	yes	yes
TS39	spent medium			420.78	10	yes	yes
TS40	spent medium			387.94	10	yes	yes
	samples excluded because of poor RNA quality or quantity
	samples excluded because poorly correlated with other samples coming from the same condition
	conserved samples
