# Supplementary material for: A unique in vivo experimental approach reveals metabolic adaptation of the probiotic Propionibacterium freudenreichii to the colon environment
Source: BMC Genomics. 2013 Dec 23;14:911. doi: 10.1186/1471-2164-14-911 (PMC3880035; doi:10.1186/1471-2164-14-911)
Supplement: Additional file 5: Table S3 — Primers used for reverse transcription quantitative PCR (RT-qPCR). [file 1471-2164-14-911-S5.xls]

## Sheet: Feuil1
Table A3: Primers used for reverse transcription quantitative PCR (RT-qPCR)
Gene		Primer sequences
Name	Locus tag	Forward	Reverse
argH	PFREUD_13940	CGGCCTGCCCGAGTTGAGTG	CGGGAGGCAACGGAACCCTG
araD	PFREUD_07770	GTCTCGCAGCGCCTCCACTC	CCGTCCACGAGGTTGCCCTG
ask	PFREUD_03880	CGCTGTTGGCGATGGCGTTG	TTCTCGATGCGTCCGGGGGT
bkdB	PFREUD_02210	CGGCACGATGGAGCTGGTGG	GCAGACCGCCTTGCACCACA
clpB1	PFREUD_19250	CTATGAGGCCCACCACAAGG	CCGGTGATGTAGCGATGTGA
cmk	PFREUD_11270	CGACGAGCCATTCGGCCCTG	ATGATCGTCGGGTGGCGGGG
cycA1	PFREUD_20460	GGCGATCAGGACAATGACGA	TCTTGCCGGAACCCATGAAC
cysK	PFREUD_12630	GCATCTCGCTGGCCTGGCTG	GCCCTTTCCGGGGGTGAGGA
cysW	PFREUD_21590	CAGACCCTGTCGAGCCCCCA	AGCAGCAGCGAGATGCCCAC
cytX	PFREUD_03350	GCTCAACATCGCGCAGAAC	GCCAGCCACGATCACGAA
dhaG	PFREUD_09060	CTGGCAGGCAAGCATCAATC	GATCACGGCATAGCTGAGGG
dnaK1	PFREUD_17840	CGCAGGAGACCCAGATCAAC	GGTCCAGCAGATCCTTCGTC
eda	PFREUD_04270	CGGACGCACTGACCACCACC	GCACGAGCACCTCCAGCACC
enol	PFREUD_17320	TACGAGTTCGAGGGCAAGTC	AAACCAGCGGGTAGTCATTG
fba2	PFREUD_23890	GATCAGAAGGACCGGATGG	CATTGTCGTAGGCATCATCG
feoB	PFREUD_19650	GCGGTGATGTTCCTGTTCTT	TAGCCGAAGAAGGTGTCGAT
fepC	PFREUD_02570	GGATGCAGGGATTCCGACTG	CAGCAGCAGGAAGGTGTTGA
ftsQ	PFREUD_15480	TGGATAATGACCAGGCGGTG	GATGCGACACCGATGAGATG
gntP	PFREUD_22850	AGCGGCGTCTGGTTGTTCCC	CGGAGCCAGCAGCACAGAGG
hsp20	PFREUD_22780	GAGATTGAGCGTTTGCTGGG	ACAAAGGCATCATCACCCGA
iolB	PFREUD_19080	GGCGCACAAGCACGACGAGA	TGCGGTGGAAGGCAAAGCCC
iolT3	PFREUD_19110	CCTGGTCGGCGCACTGTTGT	TGTGGCGGCGTCCGTACTTG
ldh2	PFREUD_12840	TCTCCCCCGACGCCCTGTA	CGCCACCACGGCCAGCACAT
metH	PFREUD_11340	GCCACCGTCAAGGGCGATGT	ATGGCGTCGGCGTGGTTCTG
nuoG	PFREUD_05220	CACCGTCACTTCCAGGTCAA	GAATCCGAAGCGACCCTTGT
pccB	PFREUD_07170	TCTACTCCCCCGCGCTGACC	CGCCGCCCAACTCCTCCATC
pduP	PFREUD_09130	CGGCACCGACGGCATCTTCA	CAGGTTGTCGGGCTCGCTGG
PFREUD_00670	PFREUD_00670	CACGCAGGCCGAAATGATG	TCGCGGGAATGCTTCTTCTT
PFREUD_01220	PFREUD_01220	GCGAAGGCCCGTGAGCTTGT	CCCTGCTGCTTGGACGCCTT
PFREUD_02700	PFREUD_02700	CATGGGAATCTTCGTCGGGT	ATATGGCCGTCCTTGAGCAG
PFREUD_06780	PFREUD_06780	CGATGAAGGACGGGAGAGTG	TCCACCGGGGTATCGAAGA
PFREUD_07140	PFREUD_07140	TGATTCGGGCCGGTGGTCGT	TCACCAGCCGCTCCACCTCC
PFREUD_10590	PFREUD_10590	GCTGTACGACGAGCCCAAG	GTTCTTCGGGTACTGGGTGAG
PFREUD_11100	PFREUD_11100	CGCCGAACACAGAGCCCACC	GCCGTCGGACTCTTTGCGGT
PFREUD_16350	PFREUD_16350	GCATGTCTACGTGTTCGCCT	CCACCGCATTGGGAATCAAC
PFREUD_18870	PFREUD_18870	CGATCCGAAGGTGGTCAAGT	TTGGACTGCTCCTCCCACT
PFREUD_23410	PFREUD_23410	CGACGCAGGACGCTCAGCAA	GCAGGTAGCCGCCCAACAGG
PFREUD_23760	PFREUD_23760	CCACCCATACCCAAGCTCAC	AATCGTGGTGGCCGAATCAA
rbsC	PFREUD_06660	GCGCAATCTGTTCAAGACCC	CCACCACTTCCTTGACCTCT
sufS	PFREUD_14940	CGAGATCACCAGCTATGCCC	TCGACCGTGAACGAGATGG
tuf	PFREUD_05650	CGAACGAGTTCCACTGCGGGT	GCAACATCGGCACCATCGGAC
ydaO	PFREUD_12690	TCGTGCTGGTCTCCAAGTTC	GGATCGGTGATGGTGGTCTC
gntK	PFREUD_01040	GTGAACATGGAGCGCATGAC	CGGGATTGTTCACCGAATGC
