# Supplementary material for: A unique in vivo experimental approach reveals metabolic adaptation of the probiotic Propionibacterium freudenreichii to the colon environment
Source: BMC Genomics. 2013 Dec 23;14:911. doi: 10.1186/1471-2164-14-911 (PMC3880035; doi:10.1186/1471-2164-14-911)
Supplement: Additional file 8: Table S4 — List of gene induced in colonic environment compared to spent medium with fold change >2 and p value <0,001. [file 1471-2164-14-911-S8.xlsx]

## Sheet: Feuil1
Supplemental Table A4: List of gene induced in colonic environment compared to spent medium with fold change >2 and p value <0,001
Locus tag	Gene	Descript	Function	FC microarray (induced in colon)	pvalue microarray	FC RT-qPCR (induced in colon)	pvalue RT- qPCR	Probe Name
PFREUD_24190	oxaA	Conserved membrane protein	1 Cell envelope and cellular processes	3.02867	1.90047e-07			CUST_2292_PI426428742
PFREUD_00540	rmlC (cps)	dTDP-4-dehydrorhamnose reductase / dTDP-4-dehydrorhamnose 3,5-epimerase	1 Cell envelope and cellular processes	2.28339	4.07183e-07			CUST_53_PI426428742
PFREUD_10970	Lnt	Apolipoprotein N-acyltransferase	1.1 Cell wall	2.63291	6.0717e-07			CUST_1059_PI426428742
PFREUD_15550	murE	UDP-N-acetylmuramoylalanyl-D-glutamate--2,6-diaminopimelate ligase (UDP-N-acetylmuramyl-tripeptide synthetase) (Meso- diaminopimelate-adding enzyme) (UDP-MurNAc-tripeptide synthetase)	1.1 Cell wall	2.14941	6.0717e-07			CUST_1481_PI426428742
PFREUD_03800		Hypothetical outer membrane protein	1.1 Cell wall	2.32729	2.05723e-06			CUST_375_PI426428742
PFREUD_00500	gtf	Glycosyl transferase, family 2	1.1 Cell wall	2.31522	2.84072e-07			CUST_49_PI426428742
PFREUD_00510	eps	Polysaccharide biosynthesis protein precursor	1.1 Cell wall	3.17843	5.4504e-07			CUST_50_PI426428742
PFREUD_05480	murB	UDP-N-acetylenolpyruvoylglucosamine reductase (UDP-N- acetylmuramate dehydrogenase)	1.1 Cell wall	2.69165	7.77318e-08			CUST_534_PI426428742
PFREUD_00600	tagG2	ABC-type polysaccharide export systems	1.1 Cell wall	2.85587	4.39036e-07			CUST_59_PI426428742
PFREUD_00610	gtfB	Glycosyltransferase	1.1 Cell wall	2.10353	9.2751e-06			CUST_60_PI426428742
PFREUD_00620	gtfC	Glycosyltransferase, family 2	1.1 Cell wall	2.09898	1.05087e-06			CUST_61_PI426428742
PFREUD_10120		Exopolysaccharide biosynthesis protein precursor (related to N- acetylglucosamine-1-phosphodiester alpha-N-acetylglucosaminidase precursor)	1.1 Cell wall	2.10272	1.46239e-05			CUST_978_PI426428742
PFREUD_08650	comEC	ComE operon protein 3	1.10 Transformation/competence	3.38839	2.53836e-07			CUST_836_PI426428742
PFREUD_12270		transporter 9.B.74.1.2 required for phage infection	1.2 Transport/binding proteins and lipoproteins	3.59358	2.80978e-08			CUST_1182_PI426428742
PFREUD_12940		permease	1.2 Transport/binding proteins and lipoproteins	3.62167	5.23608e-08			CUST_1241_PI426428742
PFREUD_15010		ABC transporter, ATP-binding protein	1.2 Transport/binding proteins and lipoproteins	3.00944	2.4418e-08			CUST_1429_PI426428742
PFREUD_15230		ABC transporter, ATP-binding protein	1.2 Transport/binding proteins and lipoproteins	2.9168	4.80432e-07			CUST_1450_PI426428742
PFREUD_02090		ATP binding/permease of ABC transporter	1.2 Transport/binding proteins and lipoproteins	3.15383	2.91115e-08			CUST_202_PI426428742
PFREUD_02100		IM-ABC protein of drug, protein or lipid ABC transporter (DPL:LLP)	1.2 Transport/binding proteins and lipoproteins	3.41805	3.82555e-07			CUST_203_PI426428742
PFREUD_22020		Major facilitator super family MSF1	1.2 Transport/binding proteins and lipoproteins	2.9386	1.74674e-07			CUST_2088_PI426428742
PFREUD_23410		permease of glycerol 3 P ABC transporter	1.2 Transport/binding proteins and lipoproteins	4.77239	4.99193e-08	34	0.14	CUST_2220_PI426428742
PFREUD_23760		Xanthine/uracil permease	1.2 Transport/binding proteins and lipoproteins	4.48069	5.98701e-08	3.73	0.09	CUST_2250_PI426428742
PFREUD_06780		ATP-binding protein of iron compound ABC transporter	1.2.3 Transport/binding of inorganic ions	5.38461	7.65805e-08	5.08	0.19	CUST_662_PI426428742
PFREUD_00070		permease protein of ABC transporter	1.2 Transport/binding proteins and lipoproteins	2.413	3.80115e-07			CUST_7_PI426428742
PFREUD_00800		Major facilitator superfamily protein MFS_1	1.2 Transport/binding proteins and lipoproteins	2.49564	3.14541e-06			CUST_80_PI426428742
PFREUD_02320	htrA3	Trypsin-like serine protease	1.2.1 Transport/binding of proteins/peptides	3.02493	1.69387e-05			CUST_225_PI426428742
PFREUD_05950	oppC	IM protein of oligopeptide ABC transporter (OPN:undef)	1.2.1 Transport/binding of proteins/peptides	3.00786	2.23489e-07			CUST_581_PI426428742
PFREUD_07930		ABC transporter	1.2.1 Transport/binding of proteins/peptides	2.18123	3.75935e-06			CUST_771_PI426428742
PFREUD_15240		ABC-type Na+ efflux pump permease component	1.2.3 Transport/binding of inorganic ions	2.63132	3.00966e-07			CUST_1451_PI426428742
PFREUD_16350		siderophore exporter 2.A.1.38.2	1.2.3 Transport/binding of inorganic ions	4.37734	1.3247e-07	1.38	0.25	CUST_1559_PI426428742
PFREUD_19490		Cation transporting p-type ATPase 3.A.3.5.4	1.2.3 Transport/binding of inorganic ions	2.1745	4.08372e-06			CUST_1845_PI426428742
PFREUD_19960	pstC	permease protein of phosphate ABC transporter	1.2.3 Transport/binding of inorganic ions	2.68492	5.4504e-07			CUST_1888_PI426428742
PFREUD_20400	corA	CorA, Mg2+ and Co2+ transporters	1.2.3 Transport/binding of inorganic ions	3.08127	7.67048e-08			CUST_1931_PI426428742
PFREUD_20420	amt	Ammonium transporter 1.A.11.1.3	1.2.3 Transport/binding of inorganic ions	2.65593	1.41834e-06			CUST_1933_PI426428742
PFREUD_20780	ctpA	Cation-transporting ATPase 3.A.3.5.-	1.2.3 Transport/binding of inorganic ions	2.87569	8.87711e-08			CUST_1967_PI426428742
PFREUD_20950	mntH	Mn2+ transporter 2.A.55.2.6	1.2.3 Transport/binding of inorganic ions	3.76026	1.20729e-07			CUST_1984_PI426428742
PFREUD_22190	cadA	cadmium efflux ATPase	1.2.3 Transport/binding of inorganic ions	2.37185	2.48999e-06			CUST_2105_PI426428742
PFREUD_02570	fepC	permease component of iron ABC transporter	1.2.3 Transport/binding of inorganic ions	3.49609	1.66425e-07	3.3	0.31	CUST_254_PI426428742
PFREUD_02670	mgtC	MgtC, Mg2+ transporter protein 9.B.20.1.2	1.2.3 Transport/binding of inorganic ions	2.50123	2.86722e-05			CUST_264_PI426428742
PFREUD_03410		Cation-efflux transport protein	1.2.3 Transport/binding of inorganic ions	2.75738	7.99179e-08			CUST_337_PI426428742
PFREUD_07430		efflux zinc transporter 2.A.4.6.1	1.2.3 Transport/binding of inorganic ions	2.5775	1.39211e-06			CUST_725_PI426428742
PFREUD_09170		ATP-binding protein of Manganese/zinc/metal ions ABC transporter N_8b NBD	1.2.3 Transport/binding of inorganic ions	2.08046	2.1072e-05			CUST_888_PI426428742
PFREUD_11960		BP protein of monosaccharide ABC transporter (MOS:undef)	1.2.4 Transport/binding of carbohydrates	2.63614	1.62861e-06			CUST_1153_PI426428742
PFREUD_12600		sugar transporter, major facilitator superfamily	1.2.4 Transport/binding of carbohydrates	5.12197	4.17507e-08			CUST_1211_PI426428742
PFREUD_23400		permease protein of glycerol-3-phosphate ABC transporter M_5ab2 MSD	1.2.4 Transport/binding of carbohydrates	2.3079	1.68956e-05			CUST_2219_PI426428742
PFREUD_23420		binding protein of glycerol-3-phosphate ABC transporter	1.2.4 Transport/binding of carbohydrates	2.23817	3.60106e-06			CUST_2221_PI426428742
PFREUD_24090		sugar binding protein of ABC transporter	1.2.4 Transport/binding of carbohydrates	2.36548	1.76662e-05			CUST_2283_PI426428742
PFREUD_02650		sugar transporter of a major facilitator superfamily 2.A.1.1.15	1.2.4 Transport/binding of carbohydrates	2.42489	1.78413e-07			CUST_262_PI426428742
PFREUD_02700	glpT	glycerol-3-phosphate transporter	1.2.4 Transport/binding of carbohydrates	3.05818	4.05562e-07	1.08	0.26	CUST_267_PI426428742
PFREUD_06630	biaA	ABC transport system component	1.2.4 Transport/binding of carbohydrates	2.85713	3.96162e-06			CUST_648_PI426428742
PFREUD_06660		IM protein of ribose/xylose/arabinose/galactoside ABC transporter	1.2.4 Transport/binding of carbohydrates	5.16761	1.13854e-08	1.18	0.13	CUST_650_PI426428742
PFREUD_10860	braE (livM, livE)	IM protein of Branched-chain amino acid ABC transporter (HAA:undef)	1.2.5 Transport/binding of amino-acids	4.23121	6.88746e-07			CUST_1048_PI426428742
PFREUD_10870	braD (livH)	IM protein of Branched-chain amino acid ABC transporter (HAA:undef)	1.2.5 Transport/binding of amino-acids	3.19199	4.90825e-07			CUST_1049_PI426428742
PFREUD_12690	ydaO	IM protein of branched-chain amino acids ABC transporter (HAA : undef : Branched-chain amino acids)	1.2.5 Transport/binding of amino-acids	5.65349	2.02298e-08	3.65	0.2	CUST_1218_PI426428742
PFREUD_13100	gluA	ATP-binding protein of glutamate ABC transporter (PAO : undef : Glutamate )	1.2.5 Transport/binding of amino-acids	3.10143	5.63173e-08			CUST_1257_PI426428742
PFREUD_16450		Binding protein of glycine/betaine/choline ABC transporter	1.2.5 Transport/binding of amino-acids	2.16314	7.1936e-06			CUST_1569_PI426428742
PFREUD_19270	potE	Amino acid permease-associated region. Membrane protein	1.2.5 Transport/binding of amino-acids	2.34551	5.29931e-07			CUST_1826_PI426428742
PFREUD_02130	proY	Proline-specific permease proY	1.2.5 Transport/binding of amino-acids	2.99851	1.61054e-06			CUST_206_PI426428742
PFREUD_21890		IM protein of polar amino acid ABC transporter	1.2.5 Transport/binding of amino-acids	2.80294	2.56703e-07			CUST_2074_PI426428742
PFREUD_03300		permease protein of ABC transporter,	1.2.5 Transport/binding of amino-acids	2.58884	1.1675e-06			CUST_327_PI426428742
PFREUD_10040		permease protein of ABC transporter	1.2.5 Transport/binding of amino-acids	2.2783	0.00076924			CUST_972_PI426428742
PFREUD_18180		permease protein of hypoxanthine/guanine ABC transporter 2.A.1.40.2	1.2.6 Transport/binding of nucleosides, nucleotides, purines and pyrimidines	2.40465	2.92774e-06			CUST_1738_PI426428742
PFREUD_03350	cytX	Hydroxymethylpyrimidine transporter CytX	1.2.6 Transport/binding of nucleosides, nucleotides	4.03505	1.71006e-06	1.35	0.4	CUST_332_PI426428742
PFREUD_15210		Signal transduction histidine kinase/two-component system sensor kinase	1.3 Sensors (signal transduction)	2.7052	1.36289e-06			CUST_1448_PI426428742
PFREUD_00810		Sensor protein, ATPase-like:Histidine kinase	1.3 Sensors (signal transduction)	2.4663	2.92774e-06			CUST_81_PI426428742
PFREUD_10500	atpC	ATP synthase epsilon chain (ATP synthase F1 sector epsilon subunit)	1.4 Membrane bioenergetics (electron transport chain and ATP synthase)	2.02861	1.66068e-06			CUST_1014_PI426428742
PFREUD_20600	dmsB	Anaerobic dimethyl sulfoxide reductase, chain B	1.4 Membrane bioenergetics (electron transport chain and ATP synthase)	2.55217	2.95426e-06			CUST_1949_PI426428742
PFREUD_20610	dmsA	Anaerobic dimethyl sulfoxide reductase chain A	1.4 Membrane bioenergetics (electron transport chain and ATP synthase)	3.24676	7.31395e-08			CUST_1950_PI426428742
PFREUD_05290	nuoN	NADH-quinone oxidoreductase chain N (NADH dehydrogenase I, chain N)	1.4 Membrane bioenergetics (electron transport chain and ATP synthase)	2.24173	1.7398e-06			CUST_518_PI426428742
PFREUD_11670	secF	Protein-export membrane protein secF	1.6 Protein secretion	2.38467	1.86193e-06			CUST_1124_PI426428742
PFREUD_05970	secY	Preprotein translocase SecY subunit	1.6 Protein secretion	3.6945	1.00212e-07			CUST_583_PI426428742
PFREUD_15480	ftsQ	Cell division protein FtsQ	1.7 Cell division	4.05511	3.00982e-07	1.45	0.35	CUST_1474_PI426428742
PFREUD_15510	ftsW1	Cell division protein FtsW	1.7 Cell division	2.28523	2.9045e-05			CUST_1477_PI426428742
PFREUD_19590	ftsW2	Cell division protein	1.7 Cell division	2.05943	7.26979e-06			CUST_1855_PI426428742
PFREUD_07150	maf	Maf-like protein	1.7 Cell division	2.05579	0.000428948			CUST_699_PI426428742
PFREUD_09590	ftsE	FtsE-like ATP binding protein involved in cell division	1.7 Cell division	3.29897	5.23608e-08			CUST_928_PI426428742
PFREUD_03100	kduD	2-deoxy-D-gluconate 3-dehydrogenase	2 Intermediary metabolism	2.2748	0.000146683			CUST_308_PI426428742
PFREUD_03610		Zinc-containing alcohol dehydrogenase	2 Intermediary metabolism	4.20556	1.50445e-05			CUST_357_PI426428742
PFREUD_16410		Diacylglycerol kinase, catalytic region precursor	2.1 Metabolism of carbohydrates and related molecules	2.27855	2.95755e-07			CUST_1565_PI426428742
PFREUD_19110	iolT3	iolT3 (myo-inositol transporter iolT3)	2.1 Metabolism of carbohydrates and related molecules	3.4083	6.97682e-08	5.9	0.028	CUST_1811_PI426428742
PFREUD_02800	impA	Inositol-1-monophosphatase (IMPase) (Inositol-1- phosphatase) (I-1-Pase)	2.1 Metabolism of carbohydrates and related molecules	2.6895	1.24258e-06			CUST_277_PI426428742
PFREUD_03250	rbsK	carbohydrate or pyrimidine kinases PfkB family	2.1 Metabolism of carbohydrates and related molecules	3.69833	7.57036e-07			CUST_322_PI426428742
PFREUD_08740		inositol-phosphate phosphatase	2.1 Metabolism of carbohydrates and related molecules	2.35622	2.36318e-06			CUST_845_PI426428742
PFREUD_10650	treS	Trehalose synthase	2.1.1 Specific carbohydrate metabolic pathway	3.49638	5.97818e-08			CUST_1029_PI426428742
PFREUD_19080	iolB	iolB (Myo-inositol catabolism IolB protein)	2.1.1 Specific carbohydrate metabolic pathway	2.37231	3.19941e-07	1.9	0.43	CUST_1808_PI426428742
PFREUD_22380	araM	L-arabinose utilization protein	2.1.1 Specific carbohydrate metabolic pathway	2.06105	0.000517153			CUST_2124_PI426428742
PFREUD_22410	araL	L-arabinose operon protein, hydrolase	2.1.1 Specific carbohydrate metabolic pathway	2.201	8.60969e-06			CUST_2126_PI426428742
PFREUD_22850	gntP	Gluconate transporter (transmembrane)	2.1.1 Specific carbohydrate metabolic pathway	3.76065	3.07669e-06	24.1	0.005	CUST_2167_PI426428742
PFREUD_23130	iolH	IolH (Myo-inositol catabolism IolH protein) (isomerase:epimerase)	2.1.1 Specific carbohydrate metabolic pathway	2.37868	7.39472e-06			CUST_2194_PI426428742
PFREUD_23190		sugar (xylose) phosphate isomerase/epimerase	2.1.1 Specific carbohydrate metabolic pathway	4.08796	2.53836e-07			CUST_2200_PI426428742
PFREUD_03920	frk	fructokinase	2.1.1 Specific carbohydrate metabolic pathway	2.20082	4.82182e-06			CUST_387_PI426428742
PFREUD_04270	eda, hga, kdgA	2-dehydro-3-deoxyphosphogluconate aldolase/4-hydroxy-2-oxoglutarate aldolase	2.1.1 Specific carbohydrate metabolic pathway	2.13038	2.61672e-05	2.8	0.2	CUST_421_PI426428742
PFREUD_06590	araD1	L-ribulose-5-phosphate 4-epimerase	2.1.1 Specific carbohydrate metabolic pathway	2.99702	4.56e-07			CUST_644_PI426428742
PFREUD_07170	pccB	Propionyl-CoA carboxylase beta chain	2.1.1 Specific carbohydrate metabolic pathway	2.49486	7.97099e-08	1.11	0.032	CUST_701_PI426428742
PFREUD_08980	pduV	Propanediol utilization protein PduV	2.1.1 Specific carbohydrate metabolic pathway	2.51953	5.54961e-06			CUST_869_PI426428742
PFREUD_09060	dhaG	Glycerol dehydratase reactivation factor DhaG	2.1.1 Specific carbohydrate metabolic pathway	3.77015	5.61773e-07	4.92	0.025	CUST_877_PI426428742
PFREUD_09090	eutJ	Ethanolamine utilization protein EutJ	2.1.1 Specific carbohydrate metabolic pathway	2.28506	3.82497e-06			CUST_880_PI426428742
PFREUD_09130	pduP	CoA-dependent propionaldehyde dehydrogenase PduP	2.1.1 Specific carbohydrate metabolic pathway	5.76806	7.67048e-08	4.67	0.04	CUST_884_PI426428742
PFREUD_11570	ldh1	L-Lactate dehydrogenase	2.1.2 Main glycolytic pathways	2.55379	7.35136e-08			CUST_1114_PI426428742
PFREUD_12840	ldh2	L-lactate dehydrogenase	2.1.2 Main glycolytic pathways	3.55143	8.32294e-07	1.01	0.15	CUST_1233_PI426428742
PFREUD_20060	gpm/fbp	phosphoglycerate mutase/Fructose-2,6-bisphosphatase	2.1.2 Main glycolytic pathways	2.24383	1.79431e-05			CUST_1898_PI426428742
PFREUD_07770	araD	L-ribulose-5-phosphate 4-epimerase AraD	2.1.2 Main glycolytic pathways	3.32579	4.17214e-08	4.7	0.059	CUST_759_PI426428742
PFREUD_22980		hydroxypyruvate isomerase	2.1.4 Substrate-specific entries to carbohydrate metabolic pathway	2.88647	2.58142e-08			CUST_2180_PI426428742
PFREUD_11000	pf3022	Homoserine O-acetyltransferase	2.2 Metabolism of amino acids and related molecules	3.57689	3.54066e-08			CUST_1062_PI426428742
PFREUD_11340	metH	methionine synthase (5-methyltetrahydrofolate:L-homocysteine S-methyltransferase)	2.2 Metabolism of amino acids and related molecules	2.12821	9.24312e-07	5	0.161	CUST_1091_PI426428742
PFREUD_01130	alr	Alanine racemase	2.2 Metabolism of amino acids and related molecules	2.66252	2.05532e-07			CUST_117_PI426428742
PFREUD_12630	cysK	Cysteine synthase (O-acetylserine sulfhydrylase)	2.2 Metabolism of amino acids and related molecules	2.12663	7.85604e-07	5.3	0.12	CUST_1214_PI426428742
PFREUD_13410	ilvB	Acetolactate synthase, large subunit, biosynthetic type	2.2 Metabolism of amino acids and related molecules	2.91278	1.66049e-06			CUST_1286_PI426428742
PFREUD_13940	argH	Argininosuccinate lyase (Arginosuccinase)	2.2 Metabolism of amino acids and related molecules	2.25685	1.15569e-06	2.5	0.13	CUST_1323_PI426428742
PFREUD_13960	argD	Acetylornithine and succinylornithine aminotransferase (ACOAT)	2.2 Metabolism of amino acids and related molecules	2.03658	9.38387e-06			CUST_1325_PI426428742
PFREUD_13980	argJ	Arginine biosynthesis bifunctional protein argJ (Glutamate N-acetyltransferase) (Ornithine acetyltransferase) (Ornithine transacetylase) (OATase)	2.2 Metabolism of amino acids and related molecules	2.4427	2.02107e-05			CUST_1327_PI426428742
PFREUD_14000	got	Aspartate aminotransferase	2.2 Metabolism of amino acids and related molecules	2.0973	2.43262e-05			CUST_1329_PI426428742
PFREUD_16250	dapD	2,3,4,5-tetrahydropyridine-2,6-dicarboxylate N-succinyltransferase	2.2 Metabolism of amino acids and related molecules	2.02985	6.00992e-05			CUST_1549_PI426428742
PFREUD_01750	dapE1/argE	Acetylornithine deacetylase/Succinyl-diaminopimelate desuccinylase related deacylase	2.2 Metabolism of amino acids and related molecules	2.6691	1.00212e-07			CUST_172_PI426428742
PFREUD_21920		aminotransferase	2.2 Metabolism of amino acids and related molecules	6.16735	4.39008e-08			CUST_2077_PI426428742
PFREUD_02200	bkdA2	2-oxoisovalerate dehydrogenase subunit beta (EC 1.2.4.4) (Branched- chain alpha-keto acid dehydrogenase E1 component beta chain) (BCKDH E1-beta) Pyruvate dehydrogenase E1 component subunit beta	2.2 Metabolism of amino acids and related molecules	2.84801	8.47047e-07			CUST_213_PI426428742
PFREUD_02210	bkdB	dihydrolipoyllysine-residue (2-methylpropanoyl)transferase. Lipoamide acyltransferase component of branched-chain alpha-keto acid dehydrogenase complex (E2) (Dihydrolipoamide branched chain transacylase)	2.2 Metabolism of amino acids and related molecules	2.63032	2.92774e-06	5.5	0.04	CUST_214_PI426428742
PFREUD_02250	pabA	Glutamine amidotransferase of anthranilate synthase or para- aminobenzoate synthase	2.2 Metabolism of amino acids and related molecules	4.81951	4.99193e-08			CUST_218_PI426428742
PFREUD_02770	dcm	DNA (cytosine-5-)-methyltransferase	2.2 Metabolism of amino acids and related molecules	2.04572	1.67346e-05			CUST_274_PI426428742
PFREUD_03880	ask	Aspartokinase (Aspartate kinase)	2.2 Metabolism of amino acids and related molecules	3.29712	2.54527e-07	1.3	0.18	CUST_383_PI426428742
PFREUD_04930	aspB (aspC)	Aspartate/tyrosine/aromatic aminotransferase (transaminase A)	2.2 Metabolism of amino acids and related molecules	2.27912	1.38466e-06			CUST_483_PI426428742
PFREUD_08280	thrC	Threonine synthase (O-phospho-L-homoserine phosphate-lyase (adding water, L-threonine-forming))	2.2 Metabolism of amino acids and related molecules	2.52519	2.95755e-07			CUST_803_PI426428742
PFREUD_09540	gabT	4-aminobutyrate aminotransferase	2.2 Metabolism of amino acids and related molecules	2.34643	3.17911e-06			CUST_924_PI426428742
PFREUD_11270	cmk	Cytidylate kinase (CK) (Cytidine monophosphate kinase) (CMP kinase)	2.3 Metabolism of nucleotides and nucleic acids	2.52196	9.40873e-07	30	8e-05	CUST_1084_PI426428742
PFREUD_17400	prs	Ribose-phosphate pyrophosphokinase	2.3 Metabolism of nucleotides and nucleic acids	2.54798	2.13037e-06			CUST_1665_PI426428742
PFREUD_19200	pyrE	Orotate phosphoribosyltransferase (OPRT) (OPRTase)	2.3 Metabolism of nucleotides and nucleic acids	2.16325	0.00012456			CUST_1820_PI426428742
PFREUD_19710	mesJ	CMP/dCMP deaminase, zinc-binding	2.3 Metabolism of nucleotides and nucleic acids	2.39328	0.000917685			CUST_1866_PI426428742
PFREUD_20330	hpt	hypoxanthine phosphoribosyltransferase	2.3 Metabolism of nucleotides and nucleic acids	2.30753	1.67227e-06			CUST_1924_PI426428742
PFREUD_06820	purN	5 -phosphoribosylglycinamide formyltransferase (phosphoribosylglycinamide formyltransferase)	2.3 Metabolism of nucleotides and nucleic acids	2.05554	8.60969e-06			CUST_666_PI426428742
PFREUD_11870	lgt	Prolipoprotein diacylglyceryl transferase	2.4 Metabolism of lipids	2.01163	0.000155346			CUST_1144_PI426428742
PFREUD_15730	pls	1-acylglycerol-3-phosphate O-acyltransferase	2.4 Metabolism of lipids	2.30859	1.28293e-06			CUST_1498_PI426428742
PFREUD_01570	ugpQ1	Glycerophosphoryl diester phosphodiesterase	2.4 Metabolism of lipids	2.00008	0.000115437			CUST_154_PI426428742
PFREUD_23000	PPA2234	Putative long-chain-fatty-acid--CoA ligase/synthetase	2.4 Metabolism of lipids	2.3599	7.20953e-06			CUST_2182_PI426428742
PFREUD_02420	caiA	Crotonobetainyl-CoA dehydrogenase (Crotonobetainyl-CoA reductase)	2.4 Metabolism of lipids	2.90457	1.86932e-06			CUST_239_PI426428742
PFREUD_00670		1-acyl-sn-glycerol-3-phosphate acyltransferase	2.4 Metabolism of lipids	4.20118	1.12061e-08	1.53	0.39	CUST_66_PI426428742
PFREUD_10520	lplA	Lipoate-protein ligase A	2.5 Metabolism of coenzymes and prosthetic groups	3.3242	1.27457e-06			CUST_1016_PI426428742
PFREUD_12210	cobA2	Cob(I)alamin adenosyltransferase	2.5 Metabolism of coenzymes and prosthetic groups	5.17053	8.17756e-08			CUST_1176_PI426428742
PFREUD_01140		bifunctional phosphopantothenoylcysteine decarboxylase/phosphopantothenate synthase	2.5 Metabolism of coenzymes and prosthetic groups	2.9443	2.17186e-08			CUST_118_PI426428742
PFREUD_01300	papA	Para-aminobenzoate synthase	2.5 Metabolism of coenzymes and prosthetic groups	3.8576	2.95755e-07			CUST_130_PI426428742
PFREUD_15680		Farnesyltranstransferase / Geranylgeranyl pyrophosphate synthase	2.5 Metabolism of coenzymes and prosthetic groups	2.42663	2.92413e-07			CUST_1493_PI426428742
PFREUD_16470	ubiG	3-demethylubiquinone-9 3-O-methyltransferase	2.5 Metabolism of coenzymes and prosthetic groups	2.81843	8.81924e-07			CUST_1571_PI426428742
PFREUD_16540	moe	UBA/THIF-type NAD/FAD binding protein	2.5 Metabolism of coenzymes and prosthetic groups	2.12786	6.18218e-05			CUST_1578_PI426428742
PFREUD_18000	moeA1	Molybdenum cofactor synthesis domain	2.5 Metabolism of coenzymes and prosthetic groups	2.01819	3.0997e-06			CUST_1722_PI426428742
PFREUD_20070	hemD	Uroporphyrinogen-III synthase HemD	2.5 Metabolism of coenzymes and prosthetic groups	2.29964	9.24312e-07			CUST_1899_PI426428742
PFREUD_21770	moeZ (moeB)	Molybdenum cofactor biosynthesis protein	2.5 Metabolism of coenzymes and prosthetic groups	2.96489	8.95033e-07			CUST_2062_PI426428742
PFREUD_08350	folC	Folylpolyglutamate synthase (bifunctionnal enzyme)	2.5 Metabolism of coenzymes and prosthetic groups	2.14661	1.42741e-05			CUST_810_PI426428742
PFREUD_08720	hemM	Coproporphyrinogen oxidase / Oxygen-independent coproporphyrinogen III oxidase	2.5 Metabolism of coenzymes and prosthetic groups	2.53032	2.23425e-07			CUST_843_PI426428742
PFREUD_09360	chlD	ChlD, Mg-chelatase subunit ChlD	2.5 Metabolism of coenzymes and prosthetic groups	2.5319	3.16451e-06			CUST_907_PI426428742
PFREUD_18300		NUDIX hydrolase	2.6 Metabolism of phosphate	2.60745	8.68626e-06			CUST_1749_PI426428742
PFREUD_02720		NUDIX hydrolase	2.6 Metabolism of phosphate	2.05554	5.0917e-06			CUST_269_PI426428742
PFREUD_07140		NUDIX hydrolase	2.6 Metabolism of phosphate	2.96067	2.05532e-07	4.1	0.025	CUST_698_PI426428742
PFREUD_09230		NUDIX hydrolase	2.6 Metabolism of phosphate	2.7222	1.13933e-07			CUST_894_PI426428742
PFREUD_21590	cysW	Sulfate transport system permease protein CysW	2.7 Metabolism of sulfur	4.12398	3.56256e-07	14.3	0.025	CUST_2047_PI426428742
PFREUD_21600	cysT	Sulphate transport system permease protein 2:Sulfate ABC transporter, permease protein CysT	2.7 Metabolism of sulfur	2.43843	1.73576e-06			CUST_2048_PI426428742
PFREUD_21610		Sulfate-binding protein precursor	2.7 Metabolism of sulfur	2.59262	7.92689e-06			CUST_2049_PI426428742
PFREUD_00010	dnaA	Chromosomal replication initiator protein	3.1 DNA replication	2.04392	2.0083e-06			CUST_1_PI426428742
PFREUD_11100		Single-strand binding protein/Primosomal replication protein	3.1 DNA replication	2.63834	1.33293e-05	63.5	0.16	CUST_1071_PI426428742
PFREUD_11830	dnaE1	DNA polymerase III alpha subunit	3.1 DNA replication	2.15231	9.41428e-07			CUST_1140_PI426428742
PFREUD_01220		DNA polymerase	3.1 DNA replication	2.31084	1.74998e-07	3.7	0.09	CUST_124_PI426428742
PFREUD_13150		ATP-dependent helicase	3.1 DNA replication	3.90336	6.23311e-06			CUST_1262_PI426428742
PFREUD_15360	polA	Putative DNA polymerase I	3.1 DNA replication	2.34252	5.78393e-07			CUST_1463_PI426428742
PFREUD_20580		helicase	3.1 DNA replication	3.45744	2.58142e-08			CUST_1947_PI426428742
PFREUD_01760		peptidase	3.10 Protein degradation	2.81088	1.74567e-07			CUST_173_PI426428742
PFREUD_00340		Amidohydrolase (Peptidase M20D) (Putative metal-dependent amidase/aminoacylase/carboxypeptidase)	3.10 Protein degradation	2.54072	1.55548e-05			CUST_33_PI426428742
PFREUD_08030	dcp	Peptidyl-dipeptidase (Dipeptidyl carboxypeptidase)	3.10 Protein degradation	2.62761	2.11822e-07			CUST_780_PI426428742
PFREUD_08370		Membrane protease	3.10 Protein degradation	2.85016	3.02794e-07			CUST_812_PI426428742
PFREUD_09610	pep	Peptidase	3.10 Protein degradation	2.59932	1.13346e-07			CUST_930_PI426428742
PFREUD_09980		Zn-dependant peptidase	3.10 Protein degradation	2.37562	7.80568e-06			CUST_967_PI426428742
PFREUD_01180		Restriction endonuclease PvuRts1 I	3.2 DNA restriction and modification (and repair)	3.83087	5.52317e-07			CUST_120_PI426428742
PFREUD_15200	uvrC	UvrABC system protein C (Protein uvrC) (Excinuclease ABC subunit C)	3.2 DNA restriction and modification (and repair)	2.80959	1.11861e-07			CUST_1447_PI426428742
PFREUD_11700	ruvB	Holliday junction ATP-dependent DNA helicase	3.3 DNA recombination, and repair	2.19781	8.7878e-06			CUST_1127_PI426428742
PFREUD_20320		ATPase	3.3 DNA recombination, and repair	3.9161	1.42851e-07			CUST_1923_PI426428742
PFREUD_02730	naeIV, vsr	NaeI very short patch repair endonuclease (V.NaeI)	3.3 DNA recombination, and repair	3.1999	7.22887e-06			CUST_270_PI426428742
PFREUD_07500	uvrA1	Excinuclease ABC subunit A-like protein	3.3 DNA recombination, and repair	2.01022	6.26879e-06			CUST_732_PI426428742
PFREUD_00790	alkA	AlkA, 3-methyladenine DNA glycosylase/8-oxoguanine DNA glycosylase	3.3 DNA recombination, and repair	2.12061	2.22523e-06			CUST_79_PI426428742
PFREUD_09840	recD	Probable exodeoxyribonuclease V alpha chain RecD	3.3 DNA recombination, and repair	3.46761	2.87993e-07			CUST_953_PI426428742
PFREUD_09850	recB	Exodeoxyribonuclease V beta chain RecB	3.3 DNA recombination, and repair	2.45738	4.674e-05			CUST_954_PI426428742
PFREUD_09860	recC	Exodeoxyribonuclease V gamma subunit RecC	3.3 DNA recombination, and repair	2.57515	2.83749e-07			CUST_955_PI426428742
PFREUD_24140	parB	chromosome partitioning protein	3.4 DNA packaging and segregation	2.18898	9.92788e-06			CUST_2288_PI426428742
PFREUD_06510		transcription initiation factor	3.5.1 Transcription initiation	2.59388	5.94997e-08			CUST_638_PI426428742
PFREUD_10980		AsnC-family transcriptional regulatory protein	3.5.2 Transcription regulation	2.37437	2.64421e-06			CUST_1060_PI426428742
PFREUD_11180	arsR3	Transcriptional regulators (Bacterial regulatory protein, arsR family)	3.5.2 Transcription regulation	2.60879	9.18554e-08			CUST_1077_PI426428742
PFREUD_15000		Transcriptional regulator	3.5.2 Transcription regulation	2.37829	1.61864e-06			CUST_1428_PI426428742
PFREUD_01450	cpsA1	Cell envelope-related function transcriptional attenuator common domain	3.5.2 Transcription regulation	2.17514	1.11015e-06			CUST_145_PI426428742
PFREUD_17330		MazG-family transcriptional regulator	3.5.2 Transcription regulation	2.03856	3.82802e-05			CUST_1659_PI426428742
PFREUD_20010	arsR6	transcriptional regulator ArsR	3.5.2 Transcription regulation	2.87324	3.02794e-07			CUST_1893_PI426428742
PFREUD_03770		transcriptional regulator ArsR	3.5.2 Transcription regulation	2.28795	1.41254e-06			CUST_372_PI426428742
PFREUD_06320		ATP-dependent RNA helicase	3.5.2 Transcription regulation	2.39194	8.32294e-07			CUST_618_PI426428742
PFREUD_07000	soxR	Transcriptional regulator, MerR family	3.5.2 Transcription regulation	6.37402	1.12061e-08			CUST_684_PI426428742
PFREUD_08960	pocR	Transcriptional regulator	3.5.2 Transcription regulation	3.17655	1.2272e-07			CUST_867_PI426428742
PFREUD_09150	fur	Ferric-uptake regulator	3.5.2 Transcription regulation	2.32091	6.08804e-06			CUST_886_PI426428742
PFREUD_15400	rluA	Pseudouridylate synthase, Uncharacterized RNA pseudouridine synthase	3.6 RNA modification	2.35241	2.92774e-06			CUST_1466_PI426428742
PFREUD_24040	pcnB	tRNA nucleotidyltransferase PcnB	3.6 RNA modification	2.75781	7.13684e-07			CUST_2278_PI426428742
PFREUD_03180	rsmC	rRNA (guanine-N2-)-methyltransferase	3.6 RNA modification	2.45419	3.26488e-07			CUST_316_PI426428742
PFREUD_06200	truA	tRNA pseudouridine synthase A (tRNA-uridine isomerase I) (tRNA pseudouridylate synthase I)	3.6 RNA modification	2.37388	9.57051e-06			CUST_606_PI426428742
PFREUD_14350	rimM	16S rRNA processing protein	3.7.1 Ribosomal proteins	2.60754	1.11453e-06			CUST_1363_PI426428742
PFREUD_11620	hisS	Histidyl-tRNA synthetase (Histidine--tRNA ligase) (HisRS)	3.7.2 Aminoacyl-tRNA synthetases	2.4161	3.89798e-07			CUST_1119_PI426428742
PFREUD_12440	thrS	Threonyl-tRNA synthetase (Threonine--tRNA ligase) (ThrRS)	3.7.2 Aminoacyl-tRNA synthetases	3.01732	5.29931e-07			CUST_1199_PI426428742
PFREUD_13930	tyrS	Tyrosyl-tRNA synthetase (Tyrosine--tRNA ligase) (TyrRS)	3.7.2 Aminoacyl-tRNA synthetases	2.66484	2.80212e-07			CUST_1322_PI426428742
PFREUD_14020	pheS	Phenylalanyl-tRNA synthetase alpha chain (Phenylalanine--tRNA ligase alpha chain) (PheRS)	3.7.2 Aminoacyl-tRNA synthetases	2.14566	3.99268e-07			CUST_1331_PI426428742
PFREUD_01350	serS1	Seryl-tRNA synthetase	3.7.2 Aminoacyl-tRNA synthetases	2.51229	4.35464e-07			CUST_135_PI426428742
PFREUD_14620	truB	tRNA pseudouridine synthase B (tRNA pseudouridine 55 synthase)	3.7.2 Aminoacyl-tRNA synthetases	2.39318	3.13977e-07			CUST_1390_PI426428742
PFREUD_12720		Nucleic acid binding, OB-fold, tRNA/helicase-type	3.7.3 Translation initiation	2.63072	3.67744e-06			CUST_1221_PI426428742
PFREUD_19810	typA	GTP-binding protein typA/BipA (Tyrosine phosphorylated protein A)	3.7.4 Translation elongation	2.13797	3.09396e-06			CUST_1873_PI426428742
PFREUD_08710	lepA	GTP-binding protein LepA	3.7.4 Translation elongation	2.83009	2.34456e-06			CUST_842_PI426428742
PFREUD_01070	pkaA	Serine/threonine protein kinase	3.8 Protein modification	2.10967	8.07156e-06			CUST_111_PI426428742
PFREUD_01690	fkbP	FK506-binding protein (peptidyl-prolyl cis-trans isomerase)	3.8 Protein modification	2.19108	5.52079e-06			CUST_166_PI426428742
PFREUD_09550	fnk	fructosamine kinase	3.8 Protein modification	2.19078	2.05532e-07			CUST_925_PI426428742
PFREUD_01410		ATP-binding region, ATPase-like:Histidine kinase, Histidine kinase A-like precursor	4.1 Adaptation to atypical conditions	2.35249	3.68268e-06			CUST_141_PI426428742
PFREUD_17700		Hypothetical protein	4.1 Adaptation to atypical conditions	4.42801	4.28521e-08			CUST_1694_PI426428742
PFREUD_21130		Glyoxalase/bleomycin resistance protein/dioxygenase	4.1 Adaptation to atypical conditions	2.31572	2.36882e-07			CUST_2001_PI426428742
PFREUD_23690	ltrA	Possible low temperature requirement protein A	4.1 Adaptation to atypical conditions	3.58902	4.75479e-07			CUST_2243_PI426428742
PFREUD_01550		vanZ-like protein, transmembrane protein	4.2 Detoxification	3.11878	4.56023e-07			CUST_152_PI426428742
PFREUD_17270		actinorhodin efflux transporter	4.2 Detoxification	2.29569	1.35303e-07			CUST_1654_PI426428742
PFREUD_17670		rifamicine/Tetracenomycin C efflux protein 2.A.1.3.15/12	4.2 Detoxification	2.1388	4.07889e-06			CUST_1691_PI426428742
PFREUD_19990	arsC	Arsenate reductase (glutaredoxin)	4.2 Detoxification	2.98846	1.25828e-06			CUST_1891_PI426428742
PFREUD_20830	lmrB	Lincomycin resistance protein 2.A.1.3.30	4.2 Detoxification	2.07049	9.74657e-06			CUST_1972_PI426428742
PFREUD_21570		danorubicine resistance protein 3.A.1.105.1	4.2 Detoxification	2.27745	7.67651e-06			CUST_2045_PI426428742
PFREUD_03190	matE	Multi antimicrobial extrusion protein MatE	4.2 Detoxification	2.65642	1.66049e-06			CUST_317_PI426428742
PFREUD_04920		Heavy metal-(Cd/Co/Hg/Pb/Zn)-translocating P-type ATPase	4.2 Detoxification	4.02644	5.94997e-08			CUST_482_PI426428742
PFREUD_06400	tetV	TETRACYCLINE-RESISTANCE DETERMINANT TETV 2.A.1.21.3	4.2 Detoxification	2.29612	8.32294e-07			CUST_626_PI426428742
PFREUD_21010		Abortive infection bacteriophage resistance protein	4.4 Phage-related function	2.89696	2.06552e-06			CUST_1989_PI426428742
PFREUD_22560	int	Integrase, catalytic region	4.4 Phage-related function	3.04819	2.54659e-07			CUST_2139_PI426428742
PFREUD_24440	int	Integrase, catalytic region	4.4 Phage-related function	2.75471	1.77542e-06			CUST_228_PI426428742
PFREUD_24250	int	Integrase, catalytic region	4.4 Phage-related function	3.81969	3.02715e-07			CUST_72_PI426428742
PFREUD_24320	tnpB	Transposase	4.5 Transposon and IS	2.1119	2.54906e-05			CUST_104_PI426428742
PFREUD_24730	tnpA	Transposase (troncated ?)	4.5 Transposon and IS	3.04666	2.53836e-07			CUST_1294_PI426428742
PFREUD_24820		transposase (fragment)	4.5 Transposon and IS	2.5187	5.54791e-07			CUST_1594_PI426428742
PFREUD_24840	tnp	Transposase	4.5 Transposon and IS	2.15216	1.76146e-05			CUST_1596_PI426428742
PFREUD_25030	tnpA	Transposase	4.5 Transposon and IS	2.73331	7.57036e-07			CUST_2137_PI426428742
PFREUD_25060	tnpA	Transposase (fragment C term)	4.5 Transposon and IS	2.72279	8.95033e-07			CUST_2152_PI426428742
PFREUD_25080	tnpA	Transposase (fragment)	4.5 Transposon and IS	2.01003	9.51744e-06			CUST_2155_PI426428742
PFREUD_25090	tnpA	Transposase	4.5 Transposon and IS	2.81965	4.07183e-07			CUST_2164_PI426428742
PFREUD_25120	tnpA	Transposase	4.5 Transposon and IS	2.99952	7.65805e-08			CUST_2187_PI426428742
PFREUD_24450	tnpA	Transposase	4.5 Transposon and IS	2.39668	3.96162e-06			CUST_229_PI426428742
PFREUD_24560	tnpA	Transposase	4.5 Transposon and IS	3.14775	5.94997e-08			CUST_298_PI426428742
PFREUD_24270	tnpA	Transposase	4.5 Transposon and IS	2.36866	8.39013e-07			CUST_89_PI426428742
PFREUD_12430		HIT family protein	4.6 Miscellaneous	2.01208	9.48171e-05			CUST_1198_PI426428742
PFREUD_14540		Acetyltransferase	4.6 Miscellaneous	2.26824	6.16084e-06			CUST_1382_PI426428742
PFREUD_14700		Acetyltransferase family protein	4.6 Miscellaneous	3.18956	3.10191e-08			CUST_1398_PI426428742
PFREUD_01670		acetyltransferase	4.6 Miscellaneous	2.00949	9.89024e-05			CUST_164_PI426428742
PFREUD_19130		Zinc-containing alcohol dehydrogenase superfamily	4.6 Miscellaneous	3.24038	3.14541e-07			CUST_1813_PI426428742
PFREUD_19390		Metallophosphoesterase	4.6 Miscellaneous	2.86437	2.43193e-07			CUST_1835_PI426428742
PFREUD_20730		Methyltransferase	4.6 Miscellaneous	3.03265	1.80872e-06			CUST_1962_PI426428742
PFREUD_20980		Von Willebrand factor, type A precursor	4.6 Miscellaneous	2.343	5.49015e-05			CUST_1987_PI426428742
PFREUD_22510		Amidohydrolase 2	4.6 Miscellaneous	3.05623	4.36184e-07			CUST_2136_PI426428742
PFREUD_06190		methyltransferase	4.6 Miscellaneous	2.12266	7.52843e-05			CUST_605_PI426428742
PFREUD_00680		dehydrogenase	4.6 Miscellaneous	2.135	5.86339e-06			CUST_67_PI426428742
PFREUD_09790		PP2Cc, Serine/threonine phosphatases,	4.6 Miscellaneous	2.2376	4.27437e-07			CUST_948_PI426428742
PFREUD_15800		Hypothetical protein	5.1 Protein of unknown function similar to other proteins from the same organism	2.09745	8.14022e-05			CUST_1505_PI426428742
PFREUD_17190		Hypothetical protein	5.1 Protein of unknown function similar to other proteins from the same organism	2.03332	2.9493e-05			CUST_1646_PI426428742
PFREUD_00100		Hypothetical protein	5.2 Protein of unknown function similar to proteins from other organisms	4.56937	3.59191e-08			CUST_10_PI426428742
PFREUD_11150		Hypothetical protein	5.2 Protein of unknown function similar to proteins from other organisms	2.1861	5.13655e-05			CUST_1074_PI426428742
PFREUD_11160		Hypothetical protein	5.2 Protein of unknown function similar to proteins from other organisms	2.48683	4.35488e-06			CUST_1075_PI426428742
PFREUD_11250		Hypothetical protein	5.2 Protein of unknown function similar to proteins from other organisms	2.2152	2.48999e-06			CUST_1082_PI426428742
PFREUD_12510		Hypothetical protein	5.2 Protein of unknown function similar to proteins from other organisms	2.63558	2.81996e-07			CUST_1202_PI426428742
PFREUD_12790		Hypothetical protein	5.2 Protein of unknown function similar to proteins from other organisms	2.31817	2.46007e-06			CUST_1228_PI426428742
PFREUD_13140		Hypothetical protein	5.2 Protein of unknown function similar to proteins from other organisms	3.17286	1.11444e-06			CUST_1261_PI426428742
PFREUD_14550		Hypothetical protein	5.2 Protein of unknown function similar to proteins from other organisms	2.20276	5.69295e-07			CUST_1383_PI426428742
PFREUD_15460		Hypothetical protein	5.2 Protein of unknown function similar to proteins from other organisms	2.53974	4.71184e-07			CUST_1472_PI426428742
PFREUD_16530		Hypothetical membrane protein	5.2 Protein of unknown function similar to proteins from other organisms	2.23378	9.07391e-05			CUST_1577_PI426428742
PFREUD_17020		Hypothetical protein	5.2 Protein of unknown function similar to proteins from other organisms	2.25345	1.85198e-07			CUST_1629_PI426428742
PFREUD_01660		Hypothetical membrane protein	5.2 Protein of unknown function similar to proteins from other organisms	2.56723	4.38154e-05			CUST_163_PI426428742
PFREUD_17080		Hypothetical membrane protein	5.2 Protein of unknown function similar to proteins from other organisms	3.05155	4.99193e-08			CUST_1635_PI426428742
PFREUD_17520		Hypothetical protein	5.2 Protein of unknown function similar to proteins from other organisms	2.11973	2.04082e-05			CUST_1676_PI426428742
PFREUD_17770		Hypothetical membrane protein	5.2 Protein of unknown function similar to proteins from other organisms	2.16944	3.26045e-06			CUST_1701_PI426428742
PFREUD_17980		Hypothetical membrane protein	5.2 Protein of unknown function similar to proteins from other organisms	2.68165	3.28313e-07			CUST_1720_PI426428742
PFREUD_18230		Hypothetical protein	5.2 Protein of unknown function similar to proteins from other organisms	2.43886	3.48173e-07			CUST_1743_PI426428742
PFREUD_18550		Hypothetical membrane protein	5.2 Protein of unknown function similar to proteins from other organisms	3.6283	2.25446e-08			CUST_1757_PI426428742
PFREUD_19180	dedD	Conserved membrane protein (DedA family)	5.2 Protein of unknown function similar to proteins from other organisms	2.14492	1.14736e-06			CUST_1818_PI426428742
PFREUD_20550		Hypothetical protein	5.2 Protein of unknown function similar to proteins from other organisms	2.07645	6.56547e-06			CUST_1944_PI426428742
PFREUD_02030		Hypothetical protein	5.2 Protein of unknown function similar to proteins from other organisms	3.41262	6.82138e-08			CUST_196_PI426428742
PFREUD_20770		Hypothetical protein	5.2 Protein of unknown function similar to proteins from other organisms	2.24314	2.51586e-06			CUST_1966_PI426428742
PFREUD_21080		Hypothetical protein	5.2 Protein of unknown function similar to proteins from other organisms	2.77813	6.8449e-08			CUST_1994_PI426428742
PFREUD_22110		Hypothetical protein	5.2 Protein of unknown function similar to proteins from other organisms	2.94366	1.47878e-06			CUST_2097_PI426428742
PFREUD_22130		Hypothetical membrane protein	5.2 Protein of unknown function similar to proteins from other organisms	3.09906	7.01864e-07			CUST_2099_PI426428742
PFREUD_22420		Hypothetical membrane protein	5.2 Protein of unknown function similar to proteins from other organisms	2.92233	2.58142e-08			CUST_2127_PI426428742
PFREUD_22720		Hypothetical protein fragment	5.2 Protein of unknown function similar to proteins from other organisms	2.73935	1.25262e-05			CUST_2153_PI426428742
PFREUD_02240		Hypothetical protein	5.2 Protein of unknown function similar to proteins from other organisms	3.5979	1.20887e-07			CUST_217_PI426428742
PFREUD_23060		Hypothetical membrane protein	5.2 Protein of unknown function similar to proteins from other organisms	3.47648	8.87711e-08			CUST_2188_PI426428742
PFREUD_23630		Hypothetical membrane protein	5.2 Protein of unknown function similar to proteins from other organisms	2.19285	9.74657e-06			CUST_2238_PI426428742
PFREUD_23820		protein of unknown function	5.2 Protein of unknown function similar to proteins from other organisms	3.02112	3.20161e-08			CUST_2256_PI426428742
PFREUD_02530		Hypothetical secreted protein	5.2 Protein of unknown function similar to proteins from other organisms	2.12176	1.28482e-05			CUST_250_PI426428742
PFREUD_02860		Hypothetical membrane protein	5.2 Protein of unknown function similar to proteins from other organisms	2.50345	3.48479e-06			CUST_283_PI426428742
PFREUD_03130		Hypothetical membrane protein	5.2 Protein of unknown function similar to proteins from other organisms	3.13267	1.2272e-07			CUST_311_PI426428742
PFREUD_03170		Hypothetical membrane protein	5.2 Protein of unknown function similar to proteins from other organisms	3.30044	1.47878e-06			CUST_315_PI426428742
PFREUD_03940		Hypothetical membrane protein	5.2 Protein of unknown function similar to proteins from other organisms	2.10757	5.89898e-06			CUST_389_PI426428742
PFREUD_00460		Hypothetical transmembrane protein	5.2 Protein of unknown function similar to proteins from other organisms	2.54663	2.40721e-06			CUST_45_PI426428742
PFREUD_04740		UPF0210 protein	5.2 Protein of unknown function similar to proteins from other organisms	3.90698	4.75095e-08			CUST_468_PI426428742
PFREUD_00490		Hypothetical protein	5.2 Protein of unknown function similar to proteins from other organisms	3.32374	1.0918e-07			CUST_48_PI426428742
PFREUD_05310		Hypothetical membrane protein	5.2 Protein of unknown function similar to proteins from other organisms	2.52712	2.40853e-05			CUST_520_PI426428742
PFREUD_05660		Hypothetical membrane protein	5.2 Protein of unknown function similar to proteins from other organisms	2.07382	4.11417e-05			CUST_551_PI426428742
PFREUD_06140	pf2694	membrane protein with unknown function	5.2 Protein of unknown function similar to proteins from other organisms	2.84871	2.3753e-06			CUST_600_PI426428742
PFREUD_06220		Hypothetical membrane protein	5.2 Protein of unknown function similar to proteins from other organisms	2.0012	4.78445e-05			CUST_608_PI426428742
PFREUD_06990		Hypothetical membrane protein	5.2 Protein of unknown function similar to proteins from other organisms	2.05296	0.000135887			CUST_683_PI426428742
PFREUD_07180		Hypothetical protein	5.2 Protein of unknown function similar to proteins from other organisms	3.58968	3.54066e-08			CUST_702_PI426428742
PFREUD_07460		Hypothetical protein	5.2 Protein of unknown function similar to proteins from other organisms	2.32223	1.43511e-06			CUST_728_PI426428742
PFREUD_08150		Hypothetical protein	5.2 Protein of unknown function similar to proteins from other organisms	2.46487	3.8863e-06			CUST_792_PI426428742
PFREUD_08220		Hypothetical membrane protein	5.2 Protein of unknown function similar to proteins from other organisms	3.93229	3.10191e-08			CUST_797_PI426428742
PFREUD_08270		Hypothetical protein	5.2 Protein of unknown function similar to proteins from other organisms	3.20272	8.94534e-08			CUST_802_PI426428742
PFREUD_08730		Hypothetical protein	5.2 Protein of unknown function similar to proteins from other organisms	2.55893	5.86886e-07			CUST_844_PI426428742
PFREUD_09450		Hypothetical protein	5.2 Protein of unknown function similar to proteins from other organisms	2.20578	1.40156e-06			CUST_916_PI426428742
PFREUD_09950		Hypothetical protein	5.2 Protein of unknown function similar to proteins from other organisms	2.44016	5.69295e-07			CUST_964_PI426428742
PFREUD_10280		Hypothetical protein	5.2 Protein of unknown function similar to proteins from other organisms	3.99297	1.12061e-08			CUST_994_PI426428742
PFREUD_01010		Hypothetical protein	6 Protein of unknown function, without similarity to other proteins	3.06162	1.07094e-06			CUST_101_PI426428742
PFREUD_10680		Hypothetical protein	6 Protein of unknown function, without similarity to other proteins	2.12832	3.86627e-06			CUST_1032_PI426428742
PFREUD_11170		Hypothetical protein	6 Protein of unknown function, without similarity to other proteins	2.59532	2.98603e-07			CUST_1076_PI426428742
PFREUD_12140		Hypothetical protein	6 Protein of unknown function, without similarity to other proteins	4.7267	1.42851e-07			CUST_1170_PI426428742
PFREUD_00130		Hypothetical protein	6 Protein of unknown function, without similarity to other proteins	2.00604	1.88295e-05			CUST_13_PI426428742
PFREUD_13700		Hypothetical protein	6 Protein of unknown function, without similarity to other proteins	2.77454	2.11714e-07			CUST_1316_PI426428742
PFREUD_14030		Hypothetical protein	6 Protein of unknown function, without similarity to other proteins	3.06056	8.65292e-08			CUST_1332_PI426428742
PFREUD_00140		Hypothetical protein	6 Protein of unknown function, without similarity to other proteins	3.27404	2.92774e-06			CUST_15_PI426428742
PFREUD_16600		Hypothetical protein	6 Protein of unknown function, without similarity to other proteins	2.48574	1.45418e-05			CUST_1584_PI426428742
PFREUD_16870		Hypothetical protein	6 Protein of unknown function, without similarity to other proteins	2.20211	2.83458e-07			CUST_1614_PI426428742
PFREUD_17740		Hypothetical protein	6 Protein of unknown function, without similarity to other proteins	2.77782	3.7873e-07			CUST_1698_PI426428742
PFREUD_17850		Hypothetical protein	6 Protein of unknown function, without similarity to other proteins	3.14136	5.8116e-08			CUST_1709_PI426428742
PFREUD_18610		Hypothetical protein	6 Protein of unknown function, without similarity to other proteins	2.63937	5.53245e-08			CUST_1763_PI426428742
PFREUD_18710		Hypothetical protein	6 Protein of unknown function, without similarity to other proteins	2.09297	1.62054e-06			CUST_1772_PI426428742
PFREUD_01870		Hypothetical secreted protein	6 Protein of unknown function, without similarity to other proteins	2.47979	6.26879e-06			CUST_183_PI426428742
PFREUD_20000		Hypothetical protein	6 Protein of unknown function, without similarity to other proteins	3.20869	3.81148e-07			CUST_1892_PI426428742
PFREUD_01960		Hypothetical protein	6 Protein of unknown function, without similarity to other proteins	2.26829	2.84459e-07			CUST_191_PI426428742
PFREUD_20670		Hypothetical protein	6 Protein of unknown function, without similarity to other proteins	2.09153	6.01111e-05			CUST_1956_PI426428742
PFREUD_20860		Hypothetical protein	6 Protein of unknown function, without similarity to other proteins	2.07966	3.80699e-06			CUST_1975_PI426428742
PFREUD_21040		Hypothetical protein	6 Protein of unknown function, without similarity to other proteins	2.46111	2.75947e-06			CUST_1990_PI426428742
PFREUD_21060		Hypothetical protein	6 Protein of unknown function, without similarity to other proteins	4.3348	2.25899e-08			CUST_1992_PI426428742
PFREUD_21090		Hypothetical protein	6 Protein of unknown function, without similarity to other proteins	2.4813	1.35069e-05			CUST_1995_PI426428742
PFREUD_21350		Hypothetical protein	6 Protein of unknown function, without similarity to other proteins	2.09861	0.000381522			CUST_2023_PI426428742
PFREUD_21520		Hypothetical protein	6 Protein of unknown function, without similarity to other proteins	2.53189	1.51494e-06			CUST_2040_PI426428742
PFREUD_21780		Hypothetical protein	6 Protein of unknown function, without similarity to other proteins	3.05648	8.0013e-07			CUST_2063_PI426428742
PFREUD_22000		Protein of unknown fonction	6 Protein of unknown function, without similarity to other proteins	4.43434	7.91123e-08			CUST_2086_PI426428742
PFREUD_22060		membrane protein of unknown function	6 Protein of unknown function, without similarity to other proteins	2.48702	2.68351e-06			CUST_2092_PI426428742
PFREUD_22070		Hypothetical membrane protein	6 Protein of unknown function, without similarity to other proteins	3.86014	6.97682e-08			CUST_2093_PI426428742
PFREUD_22810		Hypothetical protein	6 Protein of unknown function, without similarity to other proteins	3.03857	1.93627e-05			CUST_2163_PI426428742
PFREUD_23020		Hypothetical protein	6 Protein of unknown function, without similarity to other proteins	3.17259	2.20963e-07			CUST_2184_PI426428742
PFREUD_02280		Hypothetical membrane protein	6 Protein of unknown function, without similarity to other proteins	2.04668	7.57253e-06			CUST_221_PI426428742
PFREUD_24160		Hypothetical protein	6 Protein of unknown function, without similarity to other proteins	2.2889	9.2751e-06			CUST_2290_PI426428742
PFREUD_02410		Hypothetical protein	6 Protein of unknown function, without similarity to other proteins	2.77725	3.18676e-08			CUST_237_PI426428742
PFREUD_02690		Hypothetical protein	6 Protein of unknown function, without similarity to other proteins	3.99121	8.48886e-08			CUST_266_PI426428742
PFREUD_02900		Hypothetical protein	6 Protein of unknown function, without similarity to other proteins	2.54844	2.72494e-06			CUST_287_PI426428742
PFREUD_02930		membrane protein of unknown function	6 Protein of unknown function, without similarity to other proteins	2.67431	5.21092e-06			CUST_291_PI426428742
PFREUD_03420		Hypothetical protein	6 Protein of unknown function, without similarity to other proteins	2.11867	0.000120468			CUST_338_PI426428742
PFREUD_04020		Hypothetical protein	6 Protein of unknown function, without similarity to other proteins	2.38912	5.01436e-07			CUST_397_PI426428742
PFREUD_04090		Hypothetical protein	6 Protein of unknown function, without similarity to other proteins	2.8459	5.01074e-08			CUST_404_PI426428742
PFREUD_04130		Hypothetical protein	6 Protein of unknown function, without similarity to other proteins	2.08152	9.54116e-05			CUST_408_PI426428742
PFREUD_04150		Hypothetical protein	6 Protein of unknown function, without similarity to other proteins	2.25557	1.25828e-06			CUST_410_PI426428742
PFREUD_04400		protein of unknown function	6 Protein of unknown function, without similarity to other proteins	2.00606	1.04634e-06			CUST_434_PI426428742
PFREUD_04410		Hypothetical protein	6 Protein of unknown function, without similarity to other proteins	2.09513	8.33418e-07			CUST_435_PI426428742
PFREUD_04760		Hypothetical protein	6 Protein of unknown function, without similarity to other proteins	2.22243	2.27522e-06			CUST_470_PI426428742
PFREUD_05490		Hypothetical protein	6 Protein of unknown function, without similarity to other proteins	4.58339	1.34282e-08			CUST_535_PI426428742
PFREUD_06530		Hypothetical protein	6 Protein of unknown function, without similarity to other proteins	3.27091	2.00746e-07			CUST_640_PI426428742
PFREUD_07020		Hypothetical protein	6 Protein of unknown function, without similarity to other proteins	5.05538	4.39008e-08			CUST_686_PI426428742
PFREUD_00730		Hypothetical protein	6 Protein of unknown function, without similarity to other proteins	2.41896	0.000121376			CUST_74_PI426428742
PFREUD_08500		Hypothetical protein	6 Protein of unknown function, without similarity to other proteins	2.04327	0.000120616			CUST_823_PI426428742
PFREUD_08820		Hypothetical protein	6 Protein of unknown function, without similarity to other proteins	2.42624	1.56219e-06			CUST_853_PI426428742
PFREUD_00890		Hypothetical protein	6 Protein of unknown function, without similarity to other proteins	2.39948	3.155e-06			CUST_90_PI426428742
PFREUD_00930		Hypothetical protein	6 Protein of unknown function, without similarity to other proteins	3.42021	2.52e-07			CUST_94_PI426428742
