# Supplementary material for: A unique in vivo experimental approach reveals metabolic adaptation of the probiotic Propionibacterium freudenreichii to the colon environment
Source: BMC Genomics. 2013 Dec 23;14:911. doi: 10.1186/1471-2164-14-911 (PMC3880035; doi:10.1186/1471-2164-14-911)
Supplement: Additional file 9: Table S5 — List of gene repressed in colonic environment compared to spent medium with fold change >2 and p value <0,001. [file 1471-2164-14-911-S9.xlsx]

## Sheet: Feuil1
Supplemental Table A5: List of gene repressed in colonic environment compared to spent medium with fold change >2 and p value <0,001
Locus tag	Gene	Descript	Function	FC microarray (induced in colon)	pvalue microarray	FC RT-qPCR (induced in colon)	pvalue RT- qPCR	Probe Name
PFREUD_19210	srtA	Sortase family protein	1 Cell envelope and cellular processes	3.28919	1.20887e-07			CUST_1821_PI426428742
PFREUD_01080		secreted transglycosydase	1.1 Cell wall	2.50101	8.39032e-05			CUST_112_PI426428742
PFREUD_15500	murG	UDP-N-acetylglucosamine--N-acetylmuramyl-(pentapeptide) pyrophosphoryl-undecaprenol N-acetylglucosamine transferase (Undecaprenyl-PP-MurNAc-pentapeptide-UDPGlcNAc GlcNAc transferase)	1.1 Cell wall	3.99151	2.25899e-08			CUST_1476_PI426428742
PFREUD_15590	mraZ	Protein mraZ	1.1 Cell wall	2.85688	5.91092e-05			CUST_1485_PI426428742
PFREUD_17230		nucleoside-diphosphate-sugar epimerases	1.1 Cell wall	3.66242	7.64597e-05			CUST_1650_PI426428742
PFREUD_18260		S-layer protein A (partial)	1.1 Cell wall	5.70644	2.58142e-08			CUST_1745_PI426428742
PFREUD_02920		peptidoglycan binding domain protein	1.1 Cell wall	7.71941	3.59531e-08			CUST_289_PI426428742
PFREUD_00390		ErfK/YbiS/YcfS/YnhG precursor	1.1 Cell wall	2.27633	6.17785e-06			CUST_38_PI426428742
PFREUD_06090	gtfE	Glycosyltransferase	1.1 Cell wall	2.82816	3.48113e-07			CUST_595_PI426428742
PFREUD_14230	dprA	DNA processing / uptake protein	1.10 Transformation/competence	2.52134	7.65805e-08			CUST_1351_PI426428742
PFREUD_14940	sufS	Cysteine desulphurases, SufS	1.2 Transport/binding proteins and lipoproteins	7.38474	2.52e-07	1.35	0.069	CUST_1422_PI426428742
PFREUD_14950	sufC	ABC-type transport system involved in Fe-S cluster assembly, ATPase component, SufC	1.2 Transport/binding proteins and lipoproteins	3.36181	1.32742e-05			CUST_1423_PI426428742
PFREUD_19480		Phosphocarrier protein, HPr family 8.A.8.1.1	1.2 Transport/binding proteins and lipoproteins	5.7731	1.03513e-07			CUST_1844_PI426428742
PFREUD_02160		ATP binding protein of ABC transporter	1.2 Transport/binding proteins and lipoproteins	3.26263	5.23608e-08			CUST_209_PI426428742
PFREUD_02580	fepD	permease protein of ferric enterobactin (enterochelin) ABC transporter	1.2 Transport/binding proteins and lipoproteins	2.52351	2.46599e-06			CUST_255_PI426428742
PFREUD_02590		BP protein of siderophore ABC transporter (ISVH:undef)	1.2 Transport/binding proteins and lipoproteins	2.37984	1.31486e-06			CUST_256_PI426428742
PFREUD_03570	dcuA	Anaerobic C4-dicarboxylate transporter 2.A.13.1.1	1.2 Transport/binding proteins and lipoproteins	5.22863	5.19374e-08			CUST_353_PI426428742
PFREUD_03990		Aspartate:alanine antiporter 2.A.81.1.1	1.2 Transport/binding proteins and lipoproteins	2.91564	3.1168e-05			CUST_394_PI426428742
PFREUD_06130		permease protein of ABC transporter	1.2 Transport/binding proteins and lipoproteins	2.49153	1.41254e-06			CUST_599_PI426428742
PFREUD_07450		MFS-type transporter 2.A.1.3.35	1.2 Transport/binding proteins and lipoproteins	2.46675	1.18102e-05			CUST_727_PI426428742
PFREUD_07970		ABC2 protein of ABC transporter (ART:REG)	1.2 Transport/binding proteins and lipoproteins	3.38546	3.62206e-08			CUST_775_PI426428742
PFREUD_10060		ATP-binding protein of oligopeptide ABC transporter	1.2 Transport/binding proteins and lipoproteins	14.0716	9.45958e-09			CUST_974_PI426428742
PFREUD_05940	oppD	ABC2 protein of oligopeptide ABC transporter (OPN:undef)	1.2.1 Transport/binding of proteins/peptides	2.37702	6.71249e-06			CUST_580_PI426428742
PFREUD_12700	trkA	Trk system potassium uptake protein TrkA 3.A.3.1.8	1.2.3 Transport/binding of inorganic ions	2.71072	5.0004e-06			CUST_1219_PI426428742
PFREUD_13060		FeoB, Ferrous iron transport protein B 9.A.8.1.1	1.2.3 Transport/binding of inorganic ions	5.0892	2.52e-07			CUST_1253_PI426428742
PFREUD_19650	feoB	Ferrous iron uptake protein B 9.A.8.1.x	1.2.3 Transport/binding of inorganic ions	6.71532	1.03513e-07	1.31	0.035	CUST_1861_PI426428742
PFREUD_19970	pstA	permease protein of phosphate ABC transport system	1.2.3 Transport/binding of inorganic ions	2.30745	4.71184e-07			CUST_1889_PI426428742
PFREUD_23180		ATP-binding protein of ABC transporter 3.A.1.21.2	1.2.3 Transport/binding of inorganic ions	2.8758	1.05936e-06			CUST_2199_PI426428742
PFREUD_04440		NA+/H+ antiporter 2.A.36.6.1	1.2.3 Transport/binding of inorganic ions	2.94441	1.22731e-07			CUST_438_PI426428742
PFREUD_14610	glpF	Glycerol uptake facilitator protein 1.A.8.2.1	1.2.4 Transport/binding of carbohydrates	3.5051	1.14954e-07			CUST_1389_PI426428742
PFREUD_18580		ATP binding protein of sugar ABC transporter	1.2.4 Transport/binding of carbohydrates	2.66306	2.40533e-05			CUST_1760_PI426428742
PFREUD_23580		Permease of the major facilitator superfamily protein 2.A.1.2.24	1.2.4 Transport/binding of carbohydrates	3.12357	1.18286e-07			CUST_2233_PI426428742
PFREUD_02810		Hexose phosphate transport protein 2.A.1.4.1	1.2.4 Transport/binding of carbohydrates	2.6691	1.25751e-07			CUST_278_PI426428742
PFREUD_06640		ATP binding protein of ribose ABC transporter	1.2.4 Transport/binding of carbohydrates	6.31168	4.68402e-09			CUST_649_PI426428742
PFREUD_10850	livG	ABC protein of Branched-chain amino acid ABC transporter (HAA:undef)	1.2.5 Transport/binding of amino-acids	4.16667	2.17186e-08			CUST_1047_PI426428742
PFREUD_18720		L-asparagine permease 2.A.3.1.8	1.2.5 Transport/binding of amino-acids	2.51543	4.45933e-05			CUST_1773_PI426428742
PFREUD_20460	cycA1	D-serine/D-alanine/glycine transporter 2.A.3.1.7	1.2.5 Transport/binding of amino-acids	16.4665	3.91505e-05	2.02	0.024	CUST_1937_PI426428742
PFREUD_21870		binding protein of glutamine ABC transporter	1.2.5 Transport/binding of amino-acids	4.92056	9.76582e-09			CUST_2072_PI426428742
PFREUD_22930		binding protein of glutamine ABC transporter	1.2.5 Transport/binding of amino-acids	6.61929	3.24318e-08			CUST_2175_PI426428742
PFREUD_22950		binding protein of glumanine or cystine ABC transporter	1.2.5 Transport/binding of amino-acids	2.45852	1.72135e-07			CUST_2177_PI426428742
PFREUD_00380	cycA2	D-serine/D-alanine/glycine transporter	1.2.5 Transport/binding of amino-acids	6.64195	5.07486e-09			CUST_37_PI426428742
PFREUD_12340		Forkhead-associated protein	1.3 Sensors (signal transduction)	2.14267	0.000930257			CUST_1189_PI426428742
PFREUD_18790	senX	Sensor-like histidine kinase	1.3 Sensors (signal transduction)	2.77607	5.23608e-08			CUST_1780_PI426428742
PFREUD_20390	sixA	phosphohistidine phosphatase	1.3 Sensors (signal transduction)	3.63731	3.47215e-05			CUST_1930_PI426428742
PFREUD_12980	glpB	Anaerobic glycerol-3-phosphate dehydrogenase subunit B	1.4 Membrane bioenergetics (electron transport chain and ATP synthase)	2.72619	6.97682e-08			CUST_1245_PI426428742
PFREUD_12990	glpA	Anaerobic glycerol-3-phosphate dehydrogenase subunit A	1.4 Membrane bioenergetics (electron transport chain and ATP synthase)	2.42664	3.81148e-07			CUST_1246_PI426428742
PFREUD_14310	sdhA3	Succinate dehydrogenase flavoprotein subunit	1.4 Membrane bioenergetics (electron transport chain and ATP synthase)	2.08686	1.25547e-06			CUST_1359_PI426428742
PFREUD_14320	sdhC2	Succinate dehydrogenase cytochrome B-558 subunit	1.4 Membrane bioenergetics (electron transport chain and ATP synthase)	3.56952	1.66068e-06			CUST_1360_PI426428742
PFREUD_16280	fdxA	Ferredoxin	1.4 Membrane bioenergetics (electron transport chain and ATP synthase)	2.6889	2.24169e-05			CUST_1552_PI426428742
PFREUD_16930	ychF	GTPase YchF	1.4 Membrane bioenergetics (electron transport chain and ATP synthase)	2.3719	8.36329e-07			CUST_1620_PI426428742
PFREUD_01720	cydA	Cytochrome d ubiquinol oxidase subunit I	1.4 Membrane bioenergetics (electron transport chain and ATP synthase)	6.59108	2.25899e-08			CUST_169_PI426428742
PFREUD_01730	cydB	Cytochrome d ubiquinol oxidase, subunit II	1.4 Membrane bioenergetics (electron transport chain and ATP synthase)	3.46987	2.53727e-07			CUST_170_PI426428742
PFREUD_18640		iron-sulfur protein	1.4 Membrane bioenergetics (electron transport chain and ATP synthase)	7.74764	1.12061e-08			CUST_1765_PI426428742
PFREUD_01830		FAD-dependent pyridine nucleotide-disulphide oxidoreductase:4Fe-4S ferredoxin, iron-sulfur binding:Aromatic-ring hydroxylase	1.4 Membrane bioenergetics (electron transport chain and ATP synthase)	4.48746	5.23608e-08			CUST_179_PI426428742
PFREUD_01840	nifJ1	Pyruvate synthase/Pyruvate-flavodoxin oxidoreductase	1.4 Membrane bioenergetics (electron transport chain and ATP synthase)	2.69666	4.11797e-06			CUST_180_PI426428742
PFREUD_02490	fixB (ydiR)	Electron transfer flavoprotein, carnitine metabolism (FixB protein)	1.4 Membrane bioenergetics (electron transport chain and ATP synthase)	2.22422	2.01468e-05			CUST_246_PI426428742
PFREUD_02500	fixC (ydiS)	Electron transfer flavoprotein-quinone oxidoreductase (FixC protein)	1.4 Membrane bioenergetics (electron transport chain and ATP synthase)	4.27951	6.66634e-07			CUST_247_PI426428742
PFREUD_00420		Nitroreductase	1.4 Membrane bioenergetics (electron transport chain and ATP synthase)	2.57104	2.53727e-07			CUST_41_PI426428742
PFREUD_04320		FAD linked oxidase domain protein	1.4 Membrane bioenergetics (electron transport chain and ATP synthase)	2.5665	2.53727e-07			CUST_426_PI426428742
PFREUD_05220	nuoG	NADH-quinone oxidoreductase chain G (NADH dehydrogenase I, chain G)	1.4 Membrane bioenergetics (electron transport chain and ATP synthase)	9.93303	4.28521e-08	5.27	0.006	CUST_511_PI426428742
PFREUD_05350		Pyruvate flavodoxin/ferredoxin oxidoreductase	1.4 Membrane bioenergetics (electron transport chain and ATP synthase)	2.57343	5.32139e-06			CUST_524_PI426428742
PFREUD_06700		NADPH:quinone reductase related Zn-dependent oxidoreductase	1.4 Membrane bioenergetics (electron transport chain and ATP synthase)	3.048	3.59531e-08			CUST_654_PI426428742
PFREUD_09240	sdhC1	Succinate dehydrogenase subunit C	1.4 Membrane bioenergetics (electron transport chain and ATP synthase)	2.96623	4.34584e-08			CUST_895_PI426428742
PFREUD_20710		secretory protein	1.6 Protein secretion	2.00453	0.000209333			CUST_1960_PI426428742
PFREUD_04950	adh	Zinc-containing alcohol dehydrogenase	2 Intermediary metabolism	4.45158	2.62335e-06			CUST_485_PI426428742
PFREUD_10670	glgP	Alpha-glucan phosphorylase	2.1 Metabolism of carbohydrates and related molecules	6.09964	5.77091e-06			CUST_1031_PI426428742
PFREUD_12040	pfp (pfk)	pyrophosphate phosphofructokinase	2.1 Metabolism of carbohydrates and related molecules	2.24927	1.65273e-05			CUST_1161_PI426428742
PFREUD_16290	gya	Glyoxylate reductase	2.1 Metabolism of carbohydrates and related molecules	2.7754	2.9306e-07			CUST_1553_PI426428742
PFREUD_16710	dld	D-lactate dehydrogenase	2.1 Metabolism of carbohydrates and related molecules	2.51403	0.000120641			CUST_1592_PI426428742
PFREUD_18850	mmcoA	Methylmalonyl-CoA carboxyltransferase 12S subunit	2.1 Metabolism of carbohydrates and related molecules	7.58102	9.76582e-09			CUST_1785_PI426428742
PFREUD_02540	udgA (rkpK)	UDP-glucose 6-dehydrogenase	2.1 Metabolism of carbohydrates and related molecules	5.1034	1.90394e-09			CUST_251_PI426428742
PFREUD_03230	ppdk	Pyruvate phosphate dikinase	2.1 Metabolism of carbohydrates and related molecules	2.74418	2.7247e-06			CUST_320_PI426428742
PFREUD_06860	mdh	Malate dehydrogenase	2.1 Metabolism of carbohydrates and related molecules	4.07451	1.31486e-06			CUST_670_PI426428742
PFREUD_10590	mcoE	Methylmalonyl-CoA epimerase	2.1.1 Specific carbohydrate metabolic pathway	9.28832	2.95755e-07	21.71	0.068	CUST_1023_PI426428742
PFREUD_10610	pgm1/pgmA	Phosphoglucomutase	2.1.1 Specific carbohydrate metabolic pathway	5.87595	1.26008e-06			CUST_1025_PI426428742
PFREUD_01040	gntK	Gluconate kinase (Gluconokinase)	2.1.1 Specific carbohydrate metabolic pathway	2.85748	2.931e-05	39.51	0.043	CUST_108_PI426428742
PFREUD_17560	galK1	Galactokinase	2.1.1 Specific carbohydrate metabolic pathway	2.22095	0.000857547			CUST_1680_PI426428742
PFREUD_18860	mmdA	Methylmalonyl-CoA carboxytransferase 12S subunit (EC2.1.3.1) (Transcarboxylase 12S subunit). 610 bp	2.1.1 Specific carbohydrate metabolic pathway	7.04827	1.74674e-07			CUST_1786_PI426428742
PFREUD_18870		Methylmalonyl-CoA carboxytransferase 5S subunit. (transcarboxylase 5S) 505 bp	2.1.1 Specific carbohydrate metabolic pathway	10.263	1.05765e-07	10.04	0.013	CUST_1787_PI426428742
PFREUD_02350	galE1	UDP-glucose 4-epimerase	2.1.1 Specific carbohydrate metabolic pathway	2.02219	1.714e-05			CUST_231_PI426428742
PFREUD_02620	galE2	UDP-glucose 4-epimerase	2.1.1 Specific carbohydrate metabolic pathway	2.03472	2.01084e-05			CUST_259_PI426428742
PFREUD_02640		Beta-glucosidase	2.1.1 Specific carbohydrate metabolic pathway	2.05497	8.32294e-07			CUST_261_PI426428742
PFREUD_04610	gnuT	Gluconate permease (transmembrane)	2.1.1 Specific carbohydrate metabolic pathway	2.72545	1.23308e-07			CUST_455_PI426428742
PFREUD_07650	mutB	Methylmalonyl-CoA mutase large subunit (Methylmalonyl-CoA mutase alpha subunit) (MCM-alpha) (MUTB-(R)-2-Methyl-3-oxopropanoyl-CoA CoA-carbonylmutase)	2.1.1 Specific carbohydrate metabolic pathway	4.83098	1.12061e-08			CUST_747_PI426428742
PFREUD_07660	mutA	Methylmalonyl-CoA mutase small subunit (Methylmalonyl-CoA mutase beta subunit) (MCB-beta)	2.1.1 Specific carbohydrate metabolic pathway	5.75727	3.86627e-06			CUST_748_PI426428742
PFREUD_07980	dhaK	DhaK PTS-dependent dihydroxyacetone kinase, dihydroxyacetone-binding subunit	2.1.1 Specific carbohydrate metabolic pathway	2.80459	3.30973e-05			CUST_776_PI426428742
PFREUD_09050	pduG	Propanediol utilization diol dehydratase reactivation protein PduG	2.1.1 Specific carbohydrate metabolic pathway	2.83705	2.91115e-08			CUST_876_PI426428742
PFREUD_09080	pduJ	propanediol utilization protein PduJ	2.1.1 Specific carbohydrate metabolic pathway	4.19119	1.74348e-07			CUST_879_PI426428742
PFREUD_12930	phk	Phosphoketolase pyrophosphate	2.1.2 Main glycolytic pathways	3.88791	2.58142e-08			CUST_1240_PI426428742
PFREUD_15120	pgk	Phosphoglycerate kinase	2.1.2 Main glycolytic pathways	2.19441	0.000126881			CUST_1440_PI426428742
PFREUD_15130	gap	Glyceraldehyde-3-phosphate dehydrogenase / erythrose 4 phosphate dehydrogenase	2.1.2 Main glycolytic pathways	11.5416	4.08677e-07			CUST_1441_PI426428742
PFREUD_17250	eno2	Enolase 2	2.1.2 Main glycolytic pathways	2.47906	5.0004e-06			CUST_1652_PI426428742
PFREUD_17320	eno1	Enolase 1	2.1.2 Main glycolytic pathways	8.4209	3.64021e-07	26.25	0.002	CUST_1658_PI426428742
PFREUD_18810	gpm2	phosphoglycerate mutase	2.1.2 Main glycolytic pathways	3.71046	1.14021e-05			CUST_1782_PI426428742
PFREUD_23890	fba2	Fructose-bisphosphate aldolase class I	2.1.2 Main glycolytic pathways	21.3006	1.12061e-08	68.55	0.002	CUST_2263_PI426428742
PFREUD_02600	ppgK	Polyphosphate glucokinase	2.1.2 Main glycolytic pathways	3.11866	2.56703e-07			CUST_257_PI426428742
PFREUD_08090	gnd2	6-phosphogluconate dehydrogenase, decarboxylating	2.1.2 Main glycolytic pathways	2.52136	0.000185586			CUST_786_PI426428742
PFREUD_12590	acn	Aconitase, Aconitate hydratase	2.1.3 TCA cycle	2.81207	9.30255e-07			CUST_1210_PI426428742
PFREUD_16300	fumC	Fumarate hydratase, class-II	2.1.3 TCA cycle	2.52884	7.54927e-05			CUST_1554_PI426428742
PFREUD_03110	cat	Coenzyme A transferase (Putative succinyl-CoA or butyryl-CoA:coenzyme A transferase)	2.1.4 Substrate-specific entries to carbohydrate metabolic pathway	3.47701	5.20128e-08			CUST_309_PI426428742
PFREUD_11520	aroB	3-dehydroquinate synthase / shikimate kinase, bifunctionnal enzyme	2.2 Metabolism of amino acids and related molecules	3.9417	9.45958e-09			CUST_1109_PI426428742
PFREUD_11750	hisA	Phosphoribosyl isomerase A (1-(5-phosphoribosyl)-5-[(5- phosphoribosylamino)methylideneamino] imidazole-4-carboxamide isomerase) (Phosphoribosylformimino-5-aminoimidazole carboxamide ribotide isomerase) (N-(5 -phosphoribosyl)anthranilate isomerase) (PRAI)	2.2 Metabolism of amino acids and related molecules	4.98163	3.93733e-07			CUST_1132_PI426428742
PFREUD_11790	hisD	Histidinol dehydrogenase (HDH)	2.2 Metabolism of amino acids and related molecules	2.36805	1.63631e-05			CUST_1136_PI426428742
PFREUD_11850	gltD	Glutamate synthase small subunit	2.2 Metabolism of amino acids and related molecules	2.96288	3.76451e-08			CUST_1142_PI426428742
PFREUD_11860	gltB	Glutamate synthase large subunit (Ferredoxin)	2.2 Metabolism of amino acids and related molecules	2.40718	2.28972e-06			CUST_1143_PI426428742
PFREUD_11880	trpA	Tryptophan synthase alpha chain (TrpA)	2.2 Metabolism of amino acids and related molecules	2.52866	1.74567e-07			CUST_1145_PI426428742
PFREUD_11890	trpB	Tryptophan synthase beta chain (TrpB)	2.2 Metabolism of amino acids and related molecules	2.39364	9.30255e-07			CUST_1146_PI426428742
PFREUD_11920	hisI2	Phosphoribosyl-AMP cyclohydrolase	2.2 Metabolism of amino acids and related molecules	11.8267	1.42292e-05			CUST_1149_PI426428742
PFREUD_12350	gcvH	Glycine cleavage H-protein (lipoate-binding)	2.2 Metabolism of amino acids and related molecules	6.17098	4.11036e-07			CUST_1190_PI426428742
PFREUD_13360	leuB	3-isopropylmalate dehydrogenase	2.2 Metabolism of amino acids and related molecules	2.01037	3.14771e-06			CUST_1281_PI426428742
PFREUD_13430	hisF	Imidazole glycerol phosphate synthase subunit HisF	2.2 Metabolism of amino acids and related molecules	6.89775	2.24383e-08			CUST_1288_PI426428742
PFREUD_15930	gcvT1	Glycine cleavage system T protein, aminomethyltransferase	2.2 Metabolism of amino acids and related molecules	2.11151	0.000189552			CUST_1517_PI426428742
PFREUD_18830	sdh	Serine 3-dehydrogenase	2.2 Metabolism of amino acids and related molecules	2.23467	3.40473e-05			CUST_1784_PI426428742
PFREUD_19860	dtd	D-tyrosyl-tRNA(Tyr) deacylase	2.2 Metabolism of amino acids and related molecules	3.24968	4.35082e-08			CUST_1878_PI426428742
PFREUD_20440	mao	flavin-containing amine oxidase	2.2 Metabolism of amino acids and related molecules	4.83378	9.45958e-09			CUST_1935_PI426428742
PFREUD_21690	nadB2	L-aspartate oxidase (LASPO) (Quinolinate synthetase B)	2.2 Metabolism of amino acids and related molecules	9.34128	2.25899e-08			CUST_2057_PI426428742
PFREUD_21840	dadA2	DadA, Glycine/D-amino acid oxidases	2.2 Metabolism of amino acids and related molecules	3.42393	4.674e-05			CUST_2069_PI426428742
PFREUD_00370	ald	Alanine dehydrogenase	2.2 Metabolism of amino acids and related molecules	60.9821	1.65555e-10			CUST_36_PI426428742
PFREUD_09390	pf435	Peptidase, S9C (Acylaminoacyl-peptidase) family	2.2 Metabolism of amino acids and related molecules	2.01745	3.26729e-05			CUST_910_PI426428742
PFREUD_13020	nrdR	Transcriptional repressor nrdR	2.3 Metabolism of nucleotides and nucleic acids	4.70729	2.61672e-05			CUST_1249_PI426428742
PFREUD_13640	nudF	ADP-ribose pyrophosphatase	2.3 Metabolism of nucleotides and nucleic acids	2.61292	3.74285e-07			CUST_1310_PI426428742
PFREUD_15030	pdxT	Glutamine amidotransferase subunit pdxT (Glutamine amidotransferase glutaminase subunit pdxT)	2.3 Metabolism of nucleotides and nucleic acids	8.88938	2.71413e-08			CUST_1431_PI426428742
PFREUD_15850	guaB3	Inosine-5 -monophosphate dehydrogenase (IMP dehydrogenase) (IMPDH) (IMPD) / GMP reductase	2.3 Metabolism of nucleotides and nucleic acids	2.95343	3.26488e-07			CUST_1510_PI426428742
PFREUD_18700		amino acid permease	2.3 Metabolism of nucleotides and nucleic acids	5.77285	6.49834e-08			CUST_1771_PI426428742
PFREUD_19310	iunH	Inosine/uridine-preferring nucleoside hydrolase (purine nucleosidase)	2.3 Metabolism of nucleotides and nucleic acids	3.96773	3.44552e-08			CUST_1830_PI426428742
PFREUD_05030		Deoxycytidylate deaminase (dCMP deaminase)	2.3 Metabolism of nucleotides and nucleic acids	2.76234	1.50456e-06			CUST_493_PI426428742
PFREUD_00050	sqdB	UDP-sulfoquinovose synthase	2.3 Metabolism of nucleotides and nucleic acids	2.47223	3.16688e-06			CUST_5_PI426428742
PFREUD_07300	purK	Phosphoribosylaminoimidazole carboxylase ATPase subunit	2.3 Metabolism of nucleotides and nucleic acids	2.58595	0.000178015			CUST_712_PI426428742
PFREUD_07610	thyA	Thymidylate synthase	2.3 Metabolism of nucleotides and nucleic acids	5.58312	4.39008e-08			CUST_743_PI426428742
PFREUD_12910	pf1637	Putative carboxylic ester hydrolase	2.4 Metabolism of lipids	2.49608	5.61773e-07			CUST_1238_PI426428742
PFREUD_16490	glxK/garK	Glycerate kinase GlxK/GarK	2.4 Metabolism of lipids	2.76643	5.69295e-07			CUST_1573_PI426428742
PFREUD_17010	uppS	Undecaprenyl pyrophosphate synthase (di-trans,poly-cis-decaprenylcistransferase)	2.4 Metabolism of lipids	2.5392	4.27437e-07			CUST_1628_PI426428742
PFREUD_23150	pf667	Carboxylic ester hydrolase	2.4 Metabolism of lipids	5.19738	8.32294e-07			CUST_2196_PI426428742
PFREUD_02430	caiB	Crotonobetainyl-CoA:carnitine CoA-transferase	2.4 Metabolism of lipids	2.44652	3.19941e-07			CUST_240_PI426428742
PFREUD_04250	pepB	Phosphatidylethanolamine-binding protein	2.4 Metabolism of lipids	2.17783	3.10165e-06			CUST_419_PI426428742
PFREUD_09420	acpP	Acyl carrier protein (ACP)	2.4 Metabolism of lipids	3.08803	1.29061e-07			CUST_913_PI426428742
PFREUD_10530		Cobalamin adenosyltransferase	2.5 Metabolism of coenzymes and prosthetic groups	2.42706	3.28334e-05			CUST_1017_PI426428742
PFREUD_12220	cbiA	Cobyrinic acid A,C-diamide synthase, CbiA	2.5 Metabolism of coenzymes and prosthetic groups	7.13952	6.47279e-08			CUST_1177_PI426428742
PFREUD_12240	cobS	Cobalamin 5 -phosphate synthase (adenosylcobinamide-GDP ribazoletransferase)	2.5 Metabolism of coenzymes and prosthetic groups	3.77683	1.14736e-06			CUST_1179_PI426428742
PFREUD_12810	panE	2-dehydropantoate 2-reductase	2.5 Metabolism of coenzymes and prosthetic groups	2.51204	1.14736e-06			CUST_1230_PI426428742
PFREUD_13220	thiL	Thiamine monophosphate kinase	2.5 Metabolism of coenzymes and prosthetic groups	3.12	1.32742e-05			CUST_1269_PI426428742
PFREUD_01290	panE1	2-dehydropantoate 2-reductase (KPA reductase) (Ketopantoate reductase)	2.5 Metabolism of coenzymes and prosthetic groups	3.1384	7.77749e-07			CUST_129_PI426428742
PFREUD_14480	coaD	Phosphopantetheine adenylyltransferase (Pantetheine- phosphate adenylyltransferase) (PPAT) (Dephospho-CoA pyrophosphorylase)	2.5 Metabolism of coenzymes and prosthetic groups	3.79955	9.27512e-08			CUST_1376_PI426428742
PFREUD_20190	cbiO3	ABC transporter, ATP-binding protein	2.5 Metabolism of coenzymes and prosthetic groups	2.80349	6.16715e-08			CUST_1911_PI426428742
PFREUD_20270	folK	Putative hydroxymethyldihydropteridine pyrophosphokinase	2.5 Metabolism of coenzymes and prosthetic groups	2.58092	0.000103477			CUST_1918_PI426428742
PFREUD_20280	folB	Dihydroneopterin aldolase	2.5 Metabolism of coenzymes and prosthetic groups	6.63169	9.46602e-07			CUST_1919_PI426428742
PFREUD_21450	ribAB	GTP cyclohydrolase II protein, Riboflavin biosynthesis protein	2.5 Metabolism of coenzymes and prosthetic groups	9.86077	1.49959e-07			CUST_2033_PI426428742
PFREUD_21460	ribC (ribE)	Riboflavin synthase alpha chain	2.5 Metabolism of coenzymes and prosthetic groups	2.97792	1.6253e-05			CUST_2034_PI426428742
PFREUD_21760	moaE2, moaE	Molybdopterin synthase MoaE, Molybdenum cofactor biosynthesis protein E 2	2.5 Metabolism of coenzymes and prosthetic groups	3.00242	5.41311e-05			CUST_2061_PI426428742
PFREUD_05080	menA	1,4-dihydroxy-2-naphthoate octaprenyltransferase	2.5 Metabolism of coenzymes and prosthetic groups	2.7442	1.5133e-06			CUST_498_PI426428742
PFREUD_07250	birA	BirA, Biotin-(acetyl-CoA carboxylase) ligase	2.5 Metabolism of coenzymes and prosthetic groups	2.68559	1.05234e-07			CUST_708_PI426428742
PFREUD_07480	menC	O-succinylbenzoate-CoA synthase ( 4-(2'-carboxyphenyl)-4-oxybutyric acid synthase)	2.5 Metabolism of coenzymes and prosthetic groups	2.37866	1.20887e-07			CUST_730_PI426428742
PFREUD_07490	menD	Menaquinone biosynthesis protein	2.5 Metabolism of coenzymes and prosthetic groups	3.04864	1.37926e-05			CUST_731_PI426428742
PFREUD_07530	menE2	O-succinylbenzoic acid-CoA ligase (2-succinylbenzoate--CoA ligase)	2.5 Metabolism of coenzymes and prosthetic groups	4.42711	3.80399e-08			CUST_735_PI426428742
PFREUD_13670	ppnK	inorganic polyphosphate/ATP-NAD kinase (Poly(P)/ATP NAD kinase)	2.6 Metabolism of phosphate	8.4875	4.74225e-08			CUST_1313_PI426428742
PFREUD_21640	mmcV/cysD	Sulfate adenylyltransferase subunit 2 (Sulfate adenylate transferase) (SAT) (ATP-sulfurylase small subunit) (Mitomycin biosynthesis protein V)	2.7 Metabolism of sulfur	2.60293	2.53836e-07			CUST_2052_PI426428742
PFREUD_00160	gyrA	DNA gyrase subunit A	3.1 DNA replication	2.10534	2.89056e-06			CUST_17_PI426428742
PFREUD_20560	topA	DNA topoisomerase I	3.1 DNA replication	2.19961	5.77483e-06			CUST_1945_PI426428742
PFREUD_23460	ssb	Single-strand binding protein	3.1 DNA replication	5.08008	9.07639e-08			CUST_2225_PI426428742
PFREUD_03820	dnaZX	DNA polymerase III subunit gamma/tau	3.1 DNA replication	3.24671	1.29915e-06			CUST_377_PI426428742
PFREUD_14790		peptidase	3.10 Protein degradation	2.3697	2.47322e-05			CUST_1407_PI426428742
PFREUD_06380	pepC	Aminopeptidase C, Bleomycin hydrolase,	3.10 Protein degradation	4.87948	1.12061e-08			CUST_624_PI426428742
PFREUD_09990	pip1	Proline iminopeptidase	3.10 Protein degradation	2.9267	2.4703e-07			CUST_968_PI426428742
PFREUD_17090	ung	Uracil-DNA glycosylase	3.2 DNA restriction and modification (and repair)	2.72206	4.56e-07			CUST_1636_PI426428742
PFREUD_03200	mrr	restriction system protein	3.2 DNA restriction and modification (and repair)	2.56227	8.00836e-07			CUST_318_PI426428742
PFREUD_03680		Hypothetical protein	3.2 DNA restriction and modification (and repair)	7.45666	2.17186e-08			CUST_364_PI426428742
PFREUD_11550		Holliday junction resolvase	3.3 DNA recombination, and repair	3.34037	4.46685e-08			CUST_1112_PI426428742
PFREUD_14250		Putative endonuclease	3.3 DNA recombination, and repair	2.49169	2.19646e-06			CUST_1353_PI426428742
PFREUD_22340	uvrA4	Excinuclease ATPase subunit UvrA	3.3 DNA recombination, and repair	2.43443	3.00718e-07			CUST_2120_PI426428742
PFREUD_02950		helicase	3.3 DNA recombination, and repair	2.57426	1.51102e-07			CUST_293_PI426428742
PFREUD_04360	sbcC	ATP-dependent dsDNA exonuclease SbcC	3.3 DNA recombination, and repair	4.43242	1.96499e-07			CUST_430_PI426428742
PFREUD_09820	urvD	UvrD/REP helicase / ATP-dependent DNA helicase	3.3 DNA recombination, and repair	2.37772	3.85699e-06			CUST_951_PI426428742
PFREUD_09880	uvrD	DNA helicase	3.3 DNA recombination, and repair	5.98508	1.51075e-06			CUST_957_PI426428742
PFREUD_14420	smc	Chromosome partition protein Smc	3.4 DNA packaging and segregation	3.9883	1.03638e-08			CUST_1370_PI426428742
PFREUD_20930		Regulator of chromosome condensation	3.4 DNA packaging and segregation	2.70448	1.80872e-06			CUST_1982_PI426428742
PFREUD_12070	hrdD1	RNA polymerase principal sigma factor HrdD	3.5.1 Transcription initiation	9.83227	4.99193e-08			CUST_1163_PI426428742
PFREUD_12860	hrdD2	RNA polymerase principal sigma factor HrdD	3.5.1 Transcription initiation	7.96725	1.50376e-06			CUST_1235_PI426428742
PFREUD_10200	rpoE	RNA polymerase sigma -70 factor, sigma-E factor	3.5.1 Transcription initiation	4.73141	0.000465445			CUST_986_PI426428742
PFREUD_13160		Helix-turn-helix XRE-family like proteins.	3.5.2 Transcription regulation	4.5732	7.11503e-05			CUST_1263_PI426428742
PFREUD_15890	pspA	Phage shock protein A	3.5.2 Transcription regulation	5.62875	2.94995e-06			CUST_1514_PI426428742
PFREUD_16520	lysR1	Transcriptional regulator, LysR family protein	3.5.2 Transcription regulation	2.49897	2.16584e-05			CUST_1576_PI426428742
PFREUD_16730		Excisionase	3.5.2 Transcription regulation	2.20183	0.000627842			CUST_1599_PI426428742
PFREUD_17680	arsR5	Transcriptional regulator	3.5.2 Transcription regulation	2.84452	1.34268e-07			CUST_1692_PI426428742
PFREUD_17750		Two-component system, regulatory protein	3.5.2 Transcription regulation	2.38292	2.21639e-06			CUST_1699_PI426428742
PFREUD_18150	dtxR	Iron-dependent repressor	3.5.2 Transcription regulation	6.20225	1.93627e-05			CUST_1735_PI426428742
PFREUD_18770	carD	transcriptional regulator CarD	3.5.2 Transcription regulation	2.60314	0.000674678			CUST_1778_PI426428742
PFREUD_18780	regX	Response regulator receiver	3.5.2 Transcription regulation	2.34904	1.20975e-06			CUST_1779_PI426428742
PFREUD_19410	whiB3	Transcription factor WhiB	3.5.2 Transcription regulation	7.82522	5.26425e-07			CUST_1837_PI426428742
PFREUD_21980		Two component transcriptional regulator, LuxR family	3.5.2 Transcription regulation	2.33281	6.47279e-08			CUST_2083_PI426428742
PFREUD_22770		Transcriptional regulator	3.5.2 Transcription regulation	4.38956	4.08966e-05			CUST_2159_PI426428742
PFREUD_23210	lacI4	Transcriptional regulator, LacI family (HTH-type transcriptional regulator degA)	3.5.2 Transcription regulation	2.37139	0.000456319			CUST_2202_PI426428742
PFREUD_02390		Transcriptional regulator	3.5.2 Transcription regulation	2.22251	1.19453e-05			CUST_234_PI426428742
PFREUD_02970		proteins of Bacteriophage / transcription regulator	3.5.2 Transcription regulation	8.59385	3.24318e-08			CUST_295_PI426428742
PFREUD_03330	padR	PadR, Transcriptional regulator PadR-like family	3.5.2 Transcription regulation	2.02328	0.000331047			CUST_330_PI426428742
PFREUD_06020	infA	Translation initiation factor IF-1	3.5.2 Transcription regulation	3.9444	9.13903e-05			CUST_588_PI426428742
PFREUD_14820	spoU2	RRNA methylase family protein (TRNA/rRNA methyltransferase)	3.6 RNA modification	2.70327	5.86579e-08			CUST_1410_PI426428742
PFREUD_19430		Endoribonuclease L-PSP	3.6 RNA modification	4.28445	0.000178467			CUST_1839_PI426428742
PFREUD_10350	rpmE	50S ribosomal protein L31	3.7.1 Ribosomal proteins	3.46488	0.000166807			CUST_1000_PI426428742
PFREUD_14050	rplT	50S ribosomal protein L20	3.7.1 Ribosomal proteins	4.81757	3.64021e-07			CUST_1334_PI426428742
PFREUD_14060	rpmI	50S ribosomal protein L35	3.7.1 Ribosomal proteins	2.56649	0.00011146			CUST_1335_PI426428742
PFREUD_14370	rpsP	30S ribosomal protein S16	3.7.1 Ribosomal proteins	3.38098	2.91146e-06			CUST_1365_PI426428742
PFREUD_14580	rpsO	30S ribosomal protein S15	3.7.1 Ribosomal proteins	5.00652	2.49746e-07			CUST_1386_PI426428742
PFREUD_14780	rpsB	30S ribosomal protein S2	3.7.1 Ribosomal proteins	3.0023	4.4599e-06			CUST_1406_PI426428742
PFREUD_17470	ksgA	Dimethyladenosine transferase (S-adenosylmethionine-6-N , N -adenosyl(rRNA) dimethyltransferase) (16S rRNA dimethylase) (High level kasugamycin resistance protein ksgA) (Kasugamycin dimethyltransferase)	3.7.1 Ribosomal proteins	2.16223	1.43644e-05			CUST_1671_PI426428742
PFREUD_23470	rpsF	30S ribosomal protein S6	3.7.1 Ribosomal proteins	2.07191	0.000418674			CUST_2226_PI426428742
PFREUD_05530	rplK	50S ribosomal protein L11	3.7.1 Ribosomal proteins	4.95587	4.99877e-06			CUST_538_PI426428742
PFREUD_05570	rplJ	50S ribosomal protein L10	3.7.1 Ribosomal proteins	2.8866	6.464e-07			CUST_542_PI426428742
PFREUD_05700	rpsJ	30S ribosomal protein S10	3.7.1 Ribosomal proteins	2.27215	2.71357e-06			CUST_556_PI426428742
PFREUD_05710	rplC	50S ribosomal protein L3	3.7.1 Ribosomal proteins	2.68562	3.81148e-07			CUST_557_PI426428742
PFREUD_05760	rplV	50S ribosomal protein L22	3.7.1 Ribosomal proteins	2.20956	8.73693e-07			CUST_562_PI426428742
PFREUD_05810	rplN	50S ribosomal protein L14	3.7.1 Ribosomal proteins	2.50344	1.78413e-07			CUST_567_PI426428742
PFREUD_05820	rplX	50S ribosomal protein L24	3.7.1 Ribosomal proteins	3.36799	5.79594e-08			CUST_568_PI426428742
PFREUD_05880	rpsE	30S ribosomal protein S5	3.7.1 Ribosomal proteins	2.08704	3.79298e-06			CUST_574_PI426428742
PFREUD_06040	rpsM	30S ribosomal protein S13	3.7.1 Ribosomal proteins	7.45594	2.7176e-06			CUST_590_PI426428742
PFREUD_06250	rspI	30S ribosomal protein S9	3.7.1 Ribosomal proteins	2.78752	3.11113e-05			CUST_611_PI426428742
PFREUD_08450	rplU	50S ribosomal protein L21	3.7.1 Ribosomal proteins	3.43573	3.51042e-05			CUST_819_PI426428742
PFREUD_08460	rpmA	50S ribosomal protein L27	3.7.1 Ribosomal proteins	3.06124	5.28366e-05			CUST_820_PI426428742
PFREUD_08680	rpsT	30S Ribosomal protein S20p	3.7.1 Ribosomal proteins	3.83191	4.28433e-06			CUST_839_PI426428742
PFREUD_11390	fmt	Methionyl-tRNA formyltransferase	3.7.2 Aminoacyl-tRNA synthetases	4.93992	1.6633e-07			CUST_1096_PI426428742
PFREUD_11560	alaS	Alanyl-tRNA synthetase (Alanine--tRNA ligase) (AlaRS)	3.7.2 Aminoacyl-tRNA synthetases	2.86819	9.49585e-07			CUST_1113_PI426428742
PFREUD_18680	cysS2	Cysteinyl-tRNA synthetase (Cysteine--tRNA ligase)	3.7.2 Aminoacyl-tRNA synthetases	2.01722	2.87719e-06			CUST_1769_PI426428742
PFREUD_03900	lysX	Lysyl-tRNA synthetase	3.7.2 Aminoacyl-tRNA synthetases	5.00882	9.45958e-09			CUST_385_PI426428742
PFREUD_08310	valS	Valyl-tRNA synthetase (Valine--tRNA ligase) (ValRS)	3.7.2 Aminoacyl-tRNA synthetases	4.73119	1.12061e-08			CUST_806_PI426428742
PFREUD_00990	aatA	Leucyl/phenylalanyl-tRNA-protein transferase	3.7.2 Aminoacyl-tRNA synthetases	2.64036	2.77761e-07			CUST_99_PI426428742
PFREUD_21850		translation initiation inhibitor involved in amino acid or purine metabolism	3.7.3 Translation initiation	2.18287	7.1651e-05			CUST_2070_PI426428742
PFREUD_09680		ribosomal S30AE, sigma 54 modulation protein	3.7.3 Translation initiation	10.7241	1.51102e-07			CUST_937_PI426428742
PFREUD_13090	miaB1	2-methylthioadenine synthetase MiaB protein	3.7.4 Translation elongation	2.6571	2.20963e-07			CUST_1256_PI426428742
PFREUD_05650	tuf	Elongation factor Tu	3.7.4 Translation elongation	4.78106	4.78445e-05	2	0.49	CUST_550_PI426428742
PFREUD_09580	prfB	Peptide chain release factor 2 (RF-2)	3.7.6 Nonribosomal protein synthesis	3.0011	0.000409221			CUST_927_PI426428742
PFREUD_11140		AAA ATPase, central region	3.8 Protein modification	3.84041	1.0811e-06			CUST_1073_PI426428742
PFREUD_15690	pknC	Serine/threonine-protein kinase	3.8 Protein modification	2.09684	8.69732e-06			CUST_1494_PI426428742
PFREUD_17940	trxA5	Thioredoxin	3.8 Protein modification	12.425	1.03586e-07			CUST_1718_PI426428742
PFREUD_18140	trxA4	Thioredoxine	3.8 Protein modification	4.81208	2.36697e-05			CUST_1734_PI426428742
PFREUD_08330	dsbG	DSBA oxidoreductase	3.8 Protein modification	2.13792	0.000135656			CUST_808_PI426428742
PFREUD_15770	ppiA (cypB)	Probable peptidyl-prolyl cis-trans isomerase A	3.9 Protein folding	2.25136	0.000255124			CUST_1502_PI426428742
PFREUD_17820	dnaJ1	Chaperone protein dnaJ 1 (DnaJ1 protein) (Heat shock protein 40 1)	3.9 Protein folding	2.8032	1.92537e-06			CUST_1706_PI426428742
PFREUD_17830	grpE1	Protein GrpE 1 (HSP-70 cofactor 1) (Co-chaperone protein GrpE1)	3.9 Protein folding	5.53865	1.47878e-06			CUST_1707_PI426428742
PFREUD_17840	dnaK1	Chaperone protein dnaK 1 (Heat shock protein 70 1) (Heat shock 70 kDa protein 1) (HSP70 1)	3.9 Protein folding	15.5179	1.46997e-07	23.26	0.0025	CUST_1708_PI426428742
PFREUD_19250	clpB 1	Chaperone clpB 1 (ATP-dependent Clp protease B1) (Clp chaperone)	3.9 Protein folding	3.58407	0.000408113	10.94	0.066	CUST_1824_PI426428742
PFREUD_19460	hslR	Ribosome-associated heat shock protein implicated in the recycling of the 50S subunit (S4 paralog)	3.9 Protein folding	2.67435	7.99179e-08			CUST_1842_PI426428742
PFREUD_22780	hsp20 1	Heat shock protein 20 1 (20 kDa chaperone 1)	3.9 Protein folding	36.6112	2.48142e-08	20.2	0.014	CUST_2160_PI426428742
PFREUD_22790	hsp20 3	Heat shock protein 20 3 (20 kDa chaperone 3)	3.9 Protein folding	21.0327	5.23608e-08			CUST_2161_PI426428742
PFREUD_04630	dnaK2	Chaperone protein dnaK 2 (Heat shock protein 70 2) (Heat shock 70 kDa protein 2) (HSP70 2)	3.9 Protein folding	7.66079	9.68001e-06			CUST_457_PI426428742
PFREUD_04640	grpE2	Protein GrpE 2 (HSP-70 cofactor 2) (Co-chaperone protein GrpE2)	3.9 Protein folding	3.48466	0.000282411			CUST_458_PI426428742
PFREUD_04650	dnaJ2	Chaperone protein dnaJ 2 (DnaJ2 protein) (Heat shock protein 40 2)	3.9 Protein folding	3.93808	4.06679e-05			CUST_459_PI426428742
PFREUD_07810	groS2 (groES2) (hsp10)	10 kDa chaperonin 2 (Protein Cpn10 2) (groES protein 2) (Heat shock protein 10 2)	3.9 Protein folding	2.41225	1.3247e-07			CUST_762_PI426428742
PFREUD_09500	hsp20 2	Heat shock protein 20 2 (20 kDa chaperone 2)	3.9 Protein folding	31.9291	9.23931e-08			CUST_921_PI426428742
PFREUD_12520	msrB	L-methionine (S)-S-oxide reductase	4.1 Adaptation to atypical conditions	2.22296	6.4848e-06			CUST_1203_PI426428742
PFREUD_14890	myrA	resistance protein	4.1 Adaptation to atypical conditions	4.29889	4.50014e-08			CUST_1417_PI426428742
PFREUD_18210	cspB	Cold shock protein CspB	4.1 Adaptation to atypical conditions	2.09208	0.00020331			CUST_1741_PI426428742
PFREUD_02870	dps	Starvation-inducible DNA-binding protein	4.1 Adaptation to atypical conditions	9.74792	1.66049e-06			CUST_284_PI426428742
PFREUD_06710	pspC	Possible stress-response transcriptional regulator protein PspC	4.1 Adaptation to atypical conditions	7.73583	1.0521e-06			CUST_655_PI426428742
PFREUD_09800	cspA	Cold shock-like protein CspA	4.1 Adaptation to atypical conditions	3.93329	3.51762e-05			CUST_949_PI426428742
PFREUD_23920	yghZ	Oxidoreductase	4.2 Detoxification	2.4827	6.78033e-07			CUST_2266_PI426428742
PFREUD_05410	ahpC	Peroxiredoxin/Alkyl hydroperoxide reductase subunit C /Thioredoxin peroxidase/Alkyl hydroperoxide reductase protein C22/General stress protein 22	4.2 Detoxification	9.44296	8.14014e-07			CUST_529_PI426428742
PFREUD_06110	sodA	Iron/Manganese superoxide dismutase (Superoxide dismutase [Mn/Fe]) (SODM)	4.2 Detoxification	6.40821	5.36361e-06			CUST_597_PI426428742
PFREUD_04110		Phage major capsid protein, HK97 family	4.4 Phage-related function	4.64561	3.80572e-08			CUST_406_PI426428742
PFREUD_24330	TnpD	Transposase IS3/IS911	4.5 Transposon and IS	6.48377	1.24804e-07			CUST_105_PI426428742
PFREUD_24230	tnpA	Transposase	4.5 Transposon and IS	2.49142	8.54821e-05			CUST_14_PI426428742
PFREUD_24760	tnpA	Transposase	4.5 Transposon and IS	2.47377	6.96808e-05			CUST_1586_PI426428742
PFREUD_24480	tnpA	Transposase	4.5 Transposon and IS	2.37023	3.01927e-05			CUST_265_PI426428742
PFREUD_24500	tnpA	Transposase	4.5 Transposon and IS	10.1131	4.88832e-08			CUST_286_PI426428742
PFREUD_24580	tnpA	Transposase	4.5 Transposon and IS	2.53426	1.30176e-05			CUST_303_PI426428742
PFREUD_24590	tnpA	Transposase	4.5 Transposon and IS	2.55087	2.87851e-05			CUST_345_PI426428742
PFREUD_11260	engA	GTP binding protein	4.6 Miscellaneous	2.44679	2.95755e-07			CUST_1083_PI426428742
PFREUD_11440	mihF	Putative integration host factor MihF	4.6 Miscellaneous	2.41183	1.75351e-05			CUST_1101_PI426428742
PFREUD_01210		Appr-1-p processing, ADP-ribose-1-monophosphate) processing activity	4.6 Miscellaneous	4.65125	1.20975e-06			CUST_123_PI426428742
PFREUD_15190		ATPase	4.6 Miscellaneous	2.83903	1.14111e-06			CUST_1446_PI426428742
PFREUD_16370		Acetyltransferase	4.6 Miscellaneous	2.07276	1.49672e-05			CUST_1561_PI426428742
PFREUD_18650		Oxidoreductase	4.6 Miscellaneous	3.07266	5.67586e-07			CUST_1766_PI426428742
PFREUD_20850		Methyltransferase	4.6 Miscellaneous	5.83279	1.85729e-08			CUST_1974_PI426428742
PFREUD_02260		Aldo/keto reductase	4.6 Miscellaneous	3.96036	1.56955e-05			CUST_219_PI426428742
PFREUD_23810		Peroxidase	4.6 Miscellaneous	3.40607	4.74225e-08			CUST_2255_PI426428742
PFREUD_03450	hflC2	Stomatin/prohibitin	4.6 Miscellaneous	2.0531	4.51269e-06			CUST_341_PI426428742
PFREUD_03870		oxidoreductase	4.6 Miscellaneous	6.04836	4.58397e-06			CUST_382_PI426428742
PFREUD_07050		zinc-binding dehydrogenase	4.6 Miscellaneous	3.31543	9.18493e-06			CUST_689_PI426428742
PFREUD_08040		oxidoreductase	4.6 Miscellaneous	6.4843	2.53657e-08			CUST_781_PI426428742
PFREUD_08910		Metal-dependent hydrolase	4.6 Miscellaneous	3.90467	8.48886e-08			CUST_862_PI426428742
PFREUD_10940		Hypothetical protein	5.2 Protein of unknown function similar to proteins from other organisms	13.1954	2.56703e-07			CUST_1056_PI426428742
PFREUD_11600		Hypothetical protein	5.2 Protein of unknown function similar to proteins from other organisms	3.4891	5.55033e-06			CUST_1117_PI426428742
PFREUD_11800		Hypothetical protein	5.2 Protein of unknown function similar to proteins from other organisms	2.37496	3.63278e-07			CUST_1137_PI426428742
PFREUD_11840		Hypothetical protein	5.2 Protein of unknown function similar to proteins from other organisms	3.81613	4.92782e-05			CUST_1141_PI426428742
PFREUD_11990		Hypothetical protein	5.2 Protein of unknown function similar to proteins from other organisms	3.79631	0.000131795			CUST_1156_PI426428742
PFREUD_12060		Hypothetical protein	5.2 Protein of unknown function similar to proteins from other organisms	2.5467	2.94287e-06			CUST_1162_PI426428742
PFREUD_12360		Hypothetical protein	5.2 Protein of unknown function similar to proteins from other organisms	9.76071	2.91115e-08			CUST_1191_PI426428742
PFREUD_12460		Hypothetical protein	5.2 Protein of unknown function similar to proteins from other organisms	2.83621	1.67346e-05			CUST_1200_PI426428742
PFREUD_12500		Hypothetical protein	5.2 Protein of unknown function similar to proteins from other organisms	2.41945	2.72507e-05			CUST_1201_PI426428742
PFREUD_12580		Hypothetical protein	5.2 Protein of unknown function similar to proteins from other organisms	2.05509	9.84722e-07			CUST_1209_PI426428742
PFREUD_12750		Hypothetical protein	5.2 Protein of unknown function similar to proteins from other organisms	2.91654	5.14859e-05			CUST_1224_PI426428742
PFREUD_12830		Hypothetical protein	5.2 Protein of unknown function similar to proteins from other organisms	4.18984	4.01627e-06			CUST_1232_PI426428742
PFREUD_13740		Protein of unknown function	5.2 Protein of unknown function similar to proteins from other organisms	5.33378	8.17756e-08			CUST_1320_PI426428742
PFREUD_01360		Hypothetical protein	5.2 Protein of unknown function similar to proteins from other organisms	2.1077	0.000337857			CUST_136_PI426428742
PFREUD_14730		Hypothetical protein	5.2 Protein of unknown function similar to proteins from other organisms	2.18662	2.53836e-07			CUST_1401_PI426428742
PFREUD_15430		Hypothetical protein	5.2 Protein of unknown function similar to proteins from other organisms	3.66795	0.000100706			CUST_1469_PI426428742
PFREUD_15610		Hypothetical membrane protein	5.2 Protein of unknown function similar to proteins from other organisms	7.66242	2.32316e-06			CUST_1486_PI426428742
PFREUD_15700		Hypothetical transmembrane protein	5.2 Protein of unknown function similar to proteins from other organisms	2.76922	3.5625e-05			CUST_1495_PI426428742
PFREUD_15780		Hypothetical protein	5.2 Protein of unknown function similar to proteins from other organisms	2.92692	0.000248273			CUST_1503_PI426428742
PFREUD_15910		Hypothetical protein	5.2 Protein of unknown function similar to proteins from other organisms	3.77335	0.000203565			CUST_1515_PI426428742
PFREUD_16100		Hypothetical protein	5.2 Protein of unknown function similar to proteins from other organisms	2.01111	5.48441e-05			CUST_1534_PI426428742
PFREUD_16200		Hypothetical protein	5.2 Protein of unknown function similar to proteins from other organisms	11.4246	5.56674e-07			CUST_1544_PI426428742
PFREUD_18630		Hypothetical protein	5.2 Protein of unknown function similar to proteins from other organisms	4.4367	9.76582e-09			CUST_1764_PI426428742
PFREUD_00170		Hypothetical protein	5.2 Protein of unknown function similar to proteins from other organisms	4.58733	6.27574e-06			CUST_18_PI426428742
PFREUD_19190	lemA	transmembrane protein	5.2 Protein of unknown function similar to proteins from other organisms	2.20199	1.19518e-06			CUST_1819_PI426428742
PFREUD_19420		Hypothetical protein	5.2 Protein of unknown function similar to proteins from other organisms	4.36612	1.62054e-06			CUST_1838_PI426428742
PFREUD_19500		Hypothetical membrane protein	5.2 Protein of unknown function similar to proteins from other organisms	2.75218	0.000173168			CUST_1846_PI426428742
PFREUD_01950		Hypothetical protein	5.2 Protein of unknown function similar to proteins from other organisms	2.30005	0.000409036			CUST_190_PI426428742
PFREUD_21360		Hypothetical protein	5.2 Protein of unknown function similar to proteins from other organisms	3.14076	5.4504e-07			CUST_2024_PI426428742
PFREUD_21410		Hypothetical protein	5.2 Protein of unknown function similar to proteins from other organisms	3.0849	5.0251e-07			CUST_2029_PI426428742
PFREUD_22050		Hypothetical membrane protein	5.2 Protein of unknown function similar to proteins from other organisms	5.50151	6.8449e-08			CUST_2091_PI426428742
PFREUD_22080		Hypothetical membrane protein	5.2 Protein of unknown function similar to proteins from other organisms	3.12985	1.91044e-05			CUST_2094_PI426428742
PFREUD_00200		Hypothetical protein	5.2 Protein of unknown function similar to proteins from other organisms	3.16309	2.34721e-06			CUST_21_PI426428742
PFREUD_22320		Hypothetical protein	5.2 Protein of unknown function similar to proteins from other organisms	4.39324	2.48142e-08			CUST_2118_PI426428742
PFREUD_22550		Hypothetical transmembrane protein	5.2 Protein of unknown function similar to proteins from other organisms	17.6324	4.39008e-08			CUST_2138_PI426428742
PFREUD_22660		Hypothetical protein	5.2 Protein of unknown function similar to proteins from other organisms	3.18965	3.14687e-07			CUST_2146_PI426428742
PFREUD_02220		Hypothetical protein	5.2 Protein of unknown function similar to proteins from other organisms	6.30114	1.72135e-07			CUST_215_PI426428742
PFREUD_02270		Hypothetical protein	5.2 Protein of unknown function similar to proteins from other organisms	6.48192	1.35649e-06			CUST_220_PI426428742
PFREUD_23350		Hypothetical protein	5.2 Protein of unknown function similar to proteins from other organisms	2.69426	1.45418e-05			CUST_2216_PI426428742
PFREUD_02290		Hypothetical secreted protein	5.2 Protein of unknown function similar to proteins from other organisms	2.69993	6.47279e-08			CUST_222_PI426428742
PFREUD_23520		Hypothetical protein	5.2 Protein of unknown function similar to proteins from other organisms	3.20864	0.000380387			CUST_2231_PI426428742
PFREUD_05000	pf1420	Hypothetical protein	5.2 Protein of unknown function similar to proteins from other organisms	4.91934	2.00746e-07			CUST_490_PI426428742
PFREUD_05010	pf2416	Hypothetical protein	5.2 Protein of unknown function similar to proteins from other organisms	2.07428	0.000341816			CUST_491_PI426428742
PFREUD_06010		Hypothetical protein	5.2 Protein of unknown function similar to proteins from other organisms	2.46782	2.3862e-06			CUST_587_PI426428742
PFREUD_06810		Hypothetical membrane protein	5.2 Protein of unknown function similar to proteins from other organisms	2.07766	1.80872e-06			CUST_665_PI426428742
PFREUD_07410		Hypothetical protein	5.2 Protein of unknown function similar to proteins from other organisms	2.23538	4.37572e-06			CUST_723_PI426428742
PFREUD_08540		Conserved protein, DUF143 domain	5.2 Protein of unknown function similar to proteins from other organisms	3.91052	3.09791e-06			CUST_826_PI426428742
PFREUD_08800		Hypothetical protein	5.2 Protein of unknown function similar to proteins from other organisms	2.39036	0.00070491			CUST_851_PI426428742
PFREUD_08850		Hypothetical protein	5.2 Protein of unknown function similar to proteins from other organisms	2.01512	3.02802e-06			CUST_856_PI426428742
PFREUD_08860		Hypothetical secreted protein	5.2 Protein of unknown function similar to proteins from other organisms	2.8189	1.70616e-07			CUST_857_PI426428742
PFREUD_09900		Hypothetical protein	5.2 Protein of unknown function similar to proteins from other organisms	2.70345	1.66425e-07			CUST_959_PI426428742
PFREUD_01000		Hypothetical protein	6 Protein of unknown function, without similarity to other proteins	4.1683	6.61619e-07			CUST_100_PI426428742
PFREUD_10690		Hypothetical secreted protein	6 Protein of unknown function, without similarity to other proteins	2.63353	3.86275e-07			CUST_1033_PI426428742
PFREUD_11490		Hypothetical protein	6 Protein of unknown function, without similarity to other proteins	2.40576	1.82595e-06			CUST_1106_PI426428742
PFREUD_12030		Hypothetical protein	6 Protein of unknown function, without similarity to other proteins	6.12963	4.2086e-08			CUST_1160_PI426428742
PFREUD_12290		Hypothetical protein	6 Protein of unknown function, without similarity to other proteins	2.09099	8.88576e-06			CUST_1184_PI426428742
PFREUD_00120		Hypothetical protein	6 Protein of unknown function, without similarity to other proteins	15.5564	3.10191e-08			CUST_12_PI426428742
PFREUD_01190		Hypothetical protein	6 Protein of unknown function, without similarity to other proteins	3.23345	1.14111e-06			CUST_121_PI426428742
PFREUD_12670		Hypothetical protein	6 Protein of unknown function, without similarity to other proteins	2.16925	8.7559e-05			CUST_1216_PI426428742
PFREUD_12740		Hypothetical protein	6 Protein of unknown function, without similarity to other proteins	2.4853	8.96876e-06			CUST_1223_PI426428742
PFREUD_13030		Hypothetical protein	6 Protein of unknown function, without similarity to other proteins	6.23839	2.83458e-07			CUST_1250_PI426428742
PFREUD_13170		Hypothetical protein	6 Protein of unknown function, without similarity to other proteins	5.01912	2.28412e-05			CUST_1264_PI426428742
PFREUD_13420		Hypothetical membrane protein	6 Protein of unknown function, without similarity to other proteins	6.95202	6.47279e-08			CUST_1287_PI426428742
PFREUD_13500		Hypothetical protein	6 Protein of unknown function, without similarity to other proteins	2.08741	3.0021e-05			CUST_1296_PI426428742
PFREUD_14080		Hypothetical protein	6 Protein of unknown function, without similarity to other proteins	2.14045	7.9053e-05			CUST_1337_PI426428742
PFREUD_14190		Hypothetical protein	6 Protein of unknown function, without similarity to other proteins	4.86989	9.76582e-09			CUST_1347_PI426428742
PFREUD_14500		protein of unknown function	6 Protein of unknown function, without similarity to other proteins	2.85056	4.74215e-07			CUST_1378_PI426428742
PFREUD_14650		Hypothetical protein	6 Protein of unknown function, without similarity to other proteins	3.78021	7.60052e-06			CUST_1393_PI426428742
PFREUD_15020		Hypothetical membrane protein	6 Protein of unknown function, without similarity to other proteins	2.17269	2.98603e-07			CUST_1430_PI426428742
PFREUD_15630		Hypothetical protein	6 Protein of unknown function, without similarity to other proteins	4.95629	8.0013e-07			CUST_1488_PI426428742
PFREUD_15650		Hypothetical protein	6 Protein of unknown function, without similarity to other proteins	6.03048	1.03638e-08			CUST_1490_PI426428742
PFREUD_15920		Hypothetical protein	6 Protein of unknown function, without similarity to other proteins	4.53191	1.15844e-06			CUST_1516_PI426428742
PFREUD_16720		Hypothetical protein	6 Protein of unknown function, without similarity to other proteins	5.17662	1.12061e-08			CUST_1598_PI426428742
PFREUD_16800		Hypothetical protein	6 Protein of unknown function, without similarity to other proteins	2.33959	3.2693e-05			CUST_1607_PI426428742
PFREUD_16810		Hypothetical protein	6 Protein of unknown function, without similarity to other proteins	2.09844	0.000851532			CUST_1608_PI426428742
PFREUD_16830		Hypothetical protein	6 Protein of unknown function, without similarity to other proteins	13.1713	6.51844e-07			CUST_1610_PI426428742
PFREUD_16850		Hypothetical protein	6 Protein of unknown function, without similarity to other proteins	2.64586	6.7611e-07			CUST_1612_PI426428742
PFREUD_16860		Hypothetical protein	6 Protein of unknown function, without similarity to other proteins	5.15529	5.43538e-07			CUST_1613_PI426428742
PFREUD_17160		Hypothetical protein	6 Protein of unknown function, without similarity to other proteins	5.05646	2.3862e-06			CUST_1643_PI426428742
PFREUD_17170		Hypothetical protein	6 Protein of unknown function, without similarity to other proteins	4.89737	1.56166e-06			CUST_1644_PI426428742
PFREUD_17360		Hypothetical protein	6 Protein of unknown function, without similarity to other proteins	2.74919	4.36853e-07			CUST_1662_PI426428742
PFREUD_17630		Hypothetical protein	6 Protein of unknown function, without similarity to other proteins	2.02683	4.61204e-06			CUST_1687_PI426428742
PFREUD_17780		Hypothetical protein	6 Protein of unknown function, without similarity to other proteins	3.91855	0.000139357			CUST_1702_PI426428742
PFREUD_18170		Hypothetical protein	6 Protein of unknown function, without similarity to other proteins	3.20083	2.53598e-08			CUST_1737_PI426428742
PFREUD_18280		Hypothetical protein	6 Protein of unknown function, without similarity to other proteins	3.60125	2.53836e-07			CUST_1747_PI426428742
PFREUD_01790		Hypothetical protein	6 Protein of unknown function, without similarity to other proteins	6.01055	1.07221e-07			CUST_176_PI426428742
PFREUD_19290		Hypothetical protein	6 Protein of unknown function, without similarity to other proteins	8.21309	4.39008e-08			CUST_1828_PI426428742
PFREUD_19360		Hypothetical protein	6 Protein of unknown function, without similarity to other proteins	3.03251	5.00994e-05			CUST_1833_PI426428742
PFREUD_19690		Hypothetical protein	6 Protein of unknown function, without similarity to other proteins	2.78426	1.20975e-06			CUST_1865_PI426428742
PFREUD_19720		Hypothetical protein	6 Protein of unknown function, without similarity to other proteins	4.01788	3.09345e-07			CUST_1867_PI426428742
PFREUD_19750		Hypothetical protein	6 Protein of unknown function, without similarity to other proteins	6.62343	5.23608e-08			CUST_1870_PI426428742
PFREUD_19800		Hypothetical protein	6 Protein of unknown function, without similarity to other proteins	11.4185	1.07221e-07			CUST_1872_PI426428742
PFREUD_19850		Hypothetical protein	6 Protein of unknown function, without similarity to other proteins	6.35964	2.37931e-08			CUST_1877_PI426428742
PFREUD_20080		Hypothetical protein	6 Protein of unknown function, without similarity to other proteins	2.82701	3.22889e-05			CUST_1900_PI426428742
PFREUD_20450		Hypothetical protein	6 Protein of unknown function, without similarity to other proteins	7.85311	2.53657e-08			CUST_1936_PI426428742
PFREUD_02040		Hypothetical membrane anchored protein	6 Protein of unknown function, without similarity to other proteins	4.55575	2.77895e-09			CUST_197_PI426428742
PFREUD_21490		Hypothetical protein	6 Protein of unknown function, without similarity to other proteins	3.45937	4.90825e-07			CUST_2037_PI426428742
PFREUD_22120		Hypothetical membrane protein	6 Protein of unknown function, without similarity to other proteins	3.17633	1.49394e-06			CUST_2098_PI426428742
PFREUD_22150		Hypothetical protein	6 Protein of unknown function, without similarity to other proteins	25.2886	1.92006e-08			CUST_2101_PI426428742
PFREUD_22220		Hypothetical protein	6 Protein of unknown function, without similarity to other proteins	2.01135	0.00028278			CUST_2108_PI426428742
PFREUD_22570		Hypothetical protein	6 Protein of unknown function, without similarity to other proteins	2.6878	1.15844e-06			CUST_2140_PI426428742
PFREUD_22590		Hypothetical protein	6 Protein of unknown function, without similarity to other proteins	2.00483	0.000571414			CUST_2142_PI426428742
PFREUD_23480		Hypothetical protein	6 Protein of unknown function, without similarity to other proteins	4.47351	3.41214e-07			CUST_2227_PI426428742
PFREUD_23880		Hypothetical protein	6 Protein of unknown function, without similarity to other proteins	8.10493	7.67048e-08			CUST_2262_PI426428742
PFREUD_02340		Hypothetical protein	6 Protein of unknown function, without similarity to other proteins	6.263	4.28521e-08			CUST_230_PI426428742
PFREUD_02840		Hypothetical protein	6 Protein of unknown function, without similarity to other proteins	2.0874	0.00013114			CUST_281_PI426428742
PFREUD_03060		Hypothetical protein	6 Protein of unknown function, without similarity to other proteins	2.95205	2.37931e-08			CUST_304_PI426428742
PFREUD_03430		Hypothetical protein	6 Protein of unknown function, without similarity to other proteins	2.34616	9.30255e-07			CUST_339_PI426428742
PFREUD_03640		Hypothetical protein	6 Protein of unknown function, without similarity to other proteins	4.32957	1.11861e-07			CUST_360_PI426428742
PFREUD_03850		Hypothetical protein	6 Protein of unknown function, without similarity to other proteins	2.06433	6.4058e-06			CUST_380_PI426428742
PFREUD_03970		Hypothetical protein	6 Protein of unknown function, without similarity to other proteins	3.04714	1.92537e-06			CUST_392_PI426428742
PFREUD_04170		Hypothetical protein	6 Protein of unknown function, without similarity to other proteins	2.68311	5.94997e-08			CUST_412_PI426428742
PFREUD_04230		Hypothetical protein	6 Protein of unknown function, without similarity to other proteins	2.85399	1.86305e-06			CUST_417_PI426428742
PFREUD_00450	pouf	Hypothetical membrane protein	6 Protein of unknown function, without similarity to other proteins	2.80516	7.67338e-05			CUST_44_PI426428742
PFREUD_04800		Hypothetical protein	6 Protein of unknown function, without similarity to other proteins	2.85424	0.000159409			CUST_474_PI426428742
PFREUD_04960		Hypothetical protein	6 Protein of unknown function, without similarity to other proteins	2.46048	4.05509e-05			CUST_486_PI426428742
PFREUD_05670		Hypothetical protein	6 Protein of unknown function, without similarity to other proteins	2.29979	4.90825e-07			CUST_552_PI426428742
PFREUD_06000		Hypothetical protein	6 Protein of unknown function, without similarity to other proteins	2.00826	1.82984e-05			CUST_586_PI426428742
PFREUD_06030		Hypothetical protein	6 Protein of unknown function, without similarity to other proteins	3.80165	1.10002e-05			CUST_589_PI426428742
PFREUD_06740		Hypothetical protein	6 Protein of unknown function, without similarity to other proteins	2.40219	0.000294019			CUST_658_PI426428742
PFREUD_07120		Hypothetical protein	6 Protein of unknown function, without similarity to other proteins	2.42038	9.77167e-07			CUST_696_PI426428742
PFREUD_07220		Hypothetical membrane protein	6 Protein of unknown function, without similarity to other proteins	12.1977	3.27068e-07			CUST_705_PI426428742
PFREUD_07510		Hypothetical protein	6 Protein of unknown function, without similarity to other proteins	3.51477	2.91115e-08			CUST_733_PI426428742
PFREUD_07670		Hypothetical protein	6 Protein of unknown function, without similarity to other proteins	11.1741	6.40588e-08			CUST_749_PI426428742
PFREUD_08890		Hypothetical protein	6 Protein of unknown function, without similarity to other proteins	5.8682	2.80978e-08			CUST_860_PI426428742
PFREUD_08900		Hypothetical protein	6 Protein of unknown function, without similarity to other proteins	5.44232	2.25899e-08			CUST_861_PI426428742
PFREUD_00920		Hypothetical secreted protein	6 Protein of unknown function, without similarity to other proteins	2.09285	8.89196e-06			CUST_93_PI426428742
PFREUD_09700		Hypothetical protein	6 Protein of unknown function, without similarity to other proteins	7.36996	4.07226e-07			CUST_939_PI426428742
PFREUD_09720		Hypothetical protein	6 Protein of unknown function, without similarity to other proteins	4.59946	4.07635e-08			CUST_941_PI426428742
PFREUD_09890		Hypothetical protein	6 Protein of unknown function, without similarity to other proteins	3.34419	3.44552e-08			CUST_958_PI426428742
PFREUD_10220		Hypothetical protein	6 Protein of unknown function, without similarity to other proteins	103.845	2.75469e-09			CUST_988_PI426428742
							aspA2 trouvé réprimé en q PCR (*3, student 0,15 (0,32)
							glgC trouvé réprimé en q PCR (*1,9 student 0,08 (0,2))
